# Supplementary material for: General Transcription Factor IIF Polypeptide 2: A Novel Therapeutic Target for Depression Identified Using an Integrated Bioinformatic Analysis
Source: Front Aging Neurosci. 2022 May 27;14:918217. doi: 10.3389/fnagi.2022.918217 (PMC9197343; doi:10.3389/fnagi.2022.918217)
Supplement: Supplementary file 2 [file Table_1.xlsx]

## Sheet: Fold
Biological process	Fold enrichment	p-value
Bone remodeling	56.3048	1
Neurogenesis	24.1765	1
Lipid metabolism	10.2174	1
Protein modification	8.46963	1
Regulation of cell proliferation	7.36538	1
Immune response	2.04211	1
Transport	1.65865	1
Protein metabolism	1.65008	1
Energy pathways	1.43959	1
Metabolism	1.29712	1
Cell growth and/or maintenance	1.19472	1
Cell communication	-1.00535	1
Signal transduction	-1.01889	1
Apoptosis	-1.29817	1
Regulation of nucleobase, nucleoside, nucleotide and nucleic acid metabolism	-1.53075	1
Biological_process unknown	-1.56549	1
Pyrimidine salvage	-100	1
Regulation of metabolism	-100	1
Steroid hormone receptor signaling pathway	-100	1
Regulation of endocytosis	-100	1
Muscle development	-100	1
Vesicle docking	-100	1
Mitochondrion organization and biogenesis	-100	1
Nuclear organization and biogenesis	-100	1
Protein transport	-100	1
Synaptic vesicle transport	-100	1
Nucleotide-sugar transport	-100	1
Peroxisome organization and biogenesis	-100	1
Cell death	-100	1
Steroid metabolism	-100	1
Morphogenesis	-100	1
ER organization and biogenesis	-100	1
Vitamin/cofactor transport	-100	1
Intracellular signaling cascade	-100	1
Calcium-mediated signaling	-100	1
Muscle contraction	-100	1
Protein localization	-100	1
Protein targeting	-100	1
Intercellular junction assembly and/or maintenance	-100	1
CGMP-mediated signaling	-100	1
Development	-100	1
Transmembrane receptor protein tyrosine kinase signaling pathway	-100	1
Cell organization and biogenesis	-100	1
CAMP-mediated signaling	-100	1
Amino acid transport	-100	1
Lymphocyte proliferation	-100	1
Reproduction	-100	1
Vasodilation	-100	1
Neurotransmitter transport	-100	1
Lymphocyte activation	-100	1
Mitosis	-100	1
Ribosome biogenesis and assembly	-100	1
Embryonic development	-100	1
Skeletal development	-100	1
Chemosensory behavior	-100	1
Extracellular structure organization and biogenesis	-100	1
Phosphoinositide-mediated signaling	-100	1
Cell activation	-100	1
Blood vessel development	-100	1
Learning and/or memory	-100	1
Cell fate commitment	-100	1
Vitamin metabolism	-100	1
Cellular process	-100	1
Coenzyme and prosthetic group metabolism	-100	1
Regulation of development	-100	1
Vesicle organization and biogenesis	-100	1
Plasma membrane organization and biogenesis	-100	1
Regulation of membrane potential	-100	1
G-protein signaling, coupled to cyclic nucleotide second messenger	-100	1
Regulation of behavior	-100	1
Locomotory behavior	-100	1
Gonad development	-100	1
Humoral immune response	-100	1
Hormone secretion	-100	1
Translation	-100	1
Regulation of viral life cycle	-100	1
Regulation of exocytosis	-100	1
Spindle assembly	-100	1
Regulation of hormone secretion	-100	1
Antigen presentation	-100	1
Gene silencing	-100	1
Regulation of protein kinase activity	-100	1
Signal complex formation	-100	1
Golgi organization and biogenesis	-100	1
Glycoprotein metabolism	-100	1
Reproductive physiological process	-100	1
DNA metabolism	-100	1
Innate immune response	-100	1
Biological_process	-100	1
Lipoprotein metabolism	-100	1
Cell homeostasis	-100	1
Regulation of cellular process	-100	1
Behavior	-100	1
Secretory pathway	-100	1
Antigen receptor-mediated signaling pathway	-100	1
Reproductive behavior	-100	1
Carbohydrate mediated signaling	-100	1
Regulation of cell growth	-100	1
Regulation of coagulation	-100	1
Protein folding	-100	1
Cell motility	-100	1
Peptide metabolism	-100	1
Cell cycle	-100	1
Regulation of biological process	-100	1
Regulation of gene expression, epigenetic	-100	1
Fatty acid metabolism	-100	1
Regulation of immune response	-100	1
Cell adhesion	-100	1
Cytokine and chemokine mediated signaling pathway	-100	1
Mitochondrial transport	-100	1
Osmoregulation	-100	1
Complement activation	-100	1
Negative regulation of enzyme activity	-100	1
Cell-cell adhesion	-100	1
Cytoskeleton organization and biogenesis	-100	1
G-protein coupled receptor protein signaling pathway	-100	1
Synaptic transmission	-100	1
Vesicle-mediated transport	-100	1
Regulation of cell cycle	-100	1
Carbohydrate metabolism	-100	1
Homeostasis	-100	1
Regulation of blood pressure	-100	1
RNA metabolism	-100	1
Neurotransmitter metabolism	-100	1
Lipid storage	-100	1
Regulation of physiological process	-100	1
Lipid transport	-100	1
Proteolysis and peptidolysis	-100	1
Purine salvage	-100	1
Ion transport	-100	1
Regulation of circadian rhythm	-100	1
Endosome transport	-100	1
Aldehyde metabolism	-100	1
Amino acid and derivative metabolism	-100	1
Physiological process	-100	1
Synapse organization and biogenesis	-100	1
Anti-apoptosis	-100	1
Hormone metabolism	-100	1
Cellular defense response	-100	1
Regulation of transport	-100	1
Cell surface receptor linked signal transduction	-100	1
Cytoskeletal anchoring	-100	1
Microtubule-based process	-100	1
Nucleobase, nucleoside, nucleotide and nucleic acid transport	-100	1
Wound healing	-100	1
Immune cell migration	-100	1
TRNA aminoacylation	-100	1
Regulation of translation	-100	1
Meiosis	-100	1
Hormone mediated signaling	-100	1
Cell recognition	-100	1
Electron transport	-100	1
Regulation of enzyme activity	-100	1
Inflammatory response	-100	1
Cell maturation	-100	1
Chromosome segregation	-100	1
Transcription	-100	1
Cell-matrix adhesion	-100	1
Drug metabolism	-100	1
Xenobiotic metabolism	-100	1
DNA replication	-100	1
Glycosaminoglycan metabolism	-100	1
Cell development	-100	1
Cell differentiation	-100	1
Cell proliferation	-100	1
Hemopoiesis	-100	1
Cellular morphogenesis	-100	1
DNA repair	-100	1
Cell migration	-100	1
RNA localization	-100	1
Regulation of cell shape	-100	1
Lysosome organization and biogenesis	-100	1
Chromosome organization and biogenesis	-100	1
Regulation of signal transduction	-100	1
Organogenesis	-100	1
Cell-cell signaling	-100	1
Cellular morphogenesis during differentiation	-100	1
Enzyme linked receptor protein signaling pathway	-100	1

## Sheet: Chart
Biological process	Percentage of genes	p-value	p = 0.05 reference
Lipid metabolism	1.85185	0	1.30103
Bone remodeling	0.925926	0	1.30103
Neurogenesis	0.925926	0	1.30103
Protein metabolism	12.037	0	1.30103
Immune response	6.48148	0	1.30103
Transport	11.1111	0	1.30103
Energy pathways	12.963	0	1.30103
Protein modification	0.925926	0	1.30103
Regulation of cell proliferation	0.925926	0	1.30103
Metabolism	12.037	0	1.30103
Cell growth and/or maintenance	7.40741	0	1.30103
Cell communication	20.3704	0	1.30103
Signal transduction	21.2963	0	1.30103
Apoptosis	0.925926	0	1.30103
Regulation of nucleobase, nucleoside, nucleotide and nucleic acid metabolism	10.1852	0	1.30103
Biological_process unknown	16.6667	0	1.30103

## Sheet: Biological process
Dataset: kegg
Enrichment analysis: Biological process
Number of genes in the dataset: 108
Number of genes in the dataset (which are available in Biological process database) :108
Number of genes in background: 18124
						Corrected p-values
Biological process	No. of genes in the dataset	No.of genes in the background dataset	Percentage of genes	Fold enrichment	P-value (Hypergeometric test)	Bonferroni method	BH method	Q-value (Storey-Tibshirani method)	Mapped gene names
Lipid metabolism	2	33	1.85185	10.2174	0.0164707	1	1	1	PPAP2B; PON2;
Bone remodeling	1	3	0.925926	56.3048	0.0177715	1	1	1	RORA;
Neurogenesis	1	7	0.925926	24.1765	0.040981	1	1	1	MBP;
Protein metabolism	13	1323	12.037	1.65008	0.0508641	1	1	1	SPCS3; RPL37A; RPS16; UBE2D1; HSF2; UBE2W; MRPS18C; RPS19; A2M; HTRA1; CTSH; CST3; LNPEP;
Immune response	7	576	6.48148	2.04211	0.0566083	1	1	1	NACA2; LILRB3; MBP; HLA-C; B2M; ISG15; C3;
Transport	12	1215	11.1111	1.65865	0.0577433	1	1	1	SLC9A1; SLC6A1; GLRA3; SLC25A16; SNX2; SLC1A3; ATP1A2; PTTG1IP; GJA1; VPS52; APOE; HBB;
Energy pathways	14	1633	12.963	1.43959	0.105676	1	1	1	CKB; ST8SIA3; ETNK1; PLA2G12A; CMAS; C10orf88; GLUL; PTGDS; ACADVL; PPP1R3C; ALDH6A1; PON2; GSTM5; SEPP1;
Protein modification	1	20	0.925926	8.46963	0.112723	1	1	1	SPCS3;
Regulation of cell proliferation	1	23	0.925926	7.36538	0.128509	1	1	1	TPD52L1;
Metabolism	13	1683	12.037	1.29712	0.201196	1	1	1	CKB; ST8SIA3; ETNK1; PLA2G12A; CMAS; C10orf88; GLUL; PTGDS; PPP1R3C; ALDH6A1; PON2; GSTM5; SEPP1;
Cell growth and/or maintenance	8	1125	7.40741	1.19472	0.355604	1	1	1	TMOD2; SVIL; GFAP; DCTN2; ACTA2; VIM; TUBA1C; TUBB2B;
Cell communication	22	3713	20.3704	0.994682	0.55034	1	1	1	PPP2CB; AKT3; SKIL; STMN3; ARL15; DGKZ; PPP3R1; PAK1; TNS3; NR2C2; RAB27B; IGFBP7; MPP6; AGT; CSRP1; CNIH3; RGS5; PIK3CB; HRASLS; PTPRZ1; DUSP7; SST;
Signal transduction	23	3934	21.2963	0.981457	0.579064	1	1	1	PPP2CB; AKT3; SKIL; STMN3; ARL15; DGKZ; PPP3R1; PAK1; TNS3; NR2C2; RAB27B; IGFBP7; MPP6; AGT; CSRP1; CNIH3; RGS5; PIK3CB; HRASLS; PTPRZ1; TPD52L1; DUSP7; SST;
Apoptosis	1	220	0.925926	0.770317	0.733645	1	1	1	FEM1B;
Regulation of nucleobase, nucleoside, nucleotide and nucleic acid metabolism	11	2828	10.1852	0.653276	0.960803	1	1	1	ANKS1B; RSF1; ELAVL2; TAF13; CDC40; PEG3; HIST1H4H; NUDT21; ZBTB20; GTF2F2; CEBPD;
Biological_process unknown	18	4731	16.6667	0.638778	0.992845	1	1	1	ISCU; ZNF365; FAM135A; APOOL; PHF14; CDR1; MFSD6; SIKE1; PURG; PTER; TNS3; FAM107A; AMOT; C17orf75; TMEM106B; CNIH4; DENND4B; DSN1;
