# Supplementary material for: General Transcription Factor IIF Polypeptide 2: A Novel Therapeutic Target for Depression Identified Using an Integrated Bioinformatic Analysis
Source: Front Aging Neurosci. 2022 May 27;14:918217. doi: 10.3389/fnagi.2022.918217 (PMC9197343; doi:10.3389/fnagi.2022.918217)
Supplement: Supplementary file 3 [file Table_2.xlsx]

## Sheet: Fold
Biological pathway	Fold enrichment	p-value
glutamine biosynthesis I	104.816	1
Transport of connexins along the secretory pathway	104.816	1
Microtubule-dependent trafficking of connexons from Golgi to the plasma membrane	104.816	1
Astrocytic Glutamate-Glutamine Uptake And Metabolism	52.6688	1
c-src mediated regulation of Cx43 function and closure of gap junctions	52.6688	1
Regulation of gap junction activity	52.6688	1
Neurotransmitter uptake and Metabolism In Glial Cells	52.6688	1
Transport of connexons to the plasma membrane	52.6688	1
beta-alanine degradation I	52.6688	1
Activation of C3 and C5	35.1708	1
Oligomerization of connexins into connexons	35.1708	1
Alternative complement activation	35.1708	1
Beta oxidation of palmitoyl-CoA to myristoyl-CoA	35.1708	1
Endosomal/Vacuolar pathway	35.0162	0.111019
CMP-N-acetylneuraminate biosynthesis I (eukaryotes)	26.4	1
Gap junction assembly	26.4	1
Reuptake of GABA	26.4	1
Gap junction trafficking	21.1306	1
creatine-phosphate biosynthesis	21.1306	1
Activation, myristolyation of BID and translocation to mitochondria	21.1306	1
Gap junction trafficking and regulation	17.6147	1
Coenzyme A biosynthesis	17.6147	1
phosphatidylethanolamine biosynthesis II	17.6147	1
Activation of BAD and translocation to mitochondria	15.1019	1
HDL-mediated lipid transport	14.036	1
mitochondrial fatty acid beta-oxidation of saturated fatty acids	13.2165	1
N-Glycan antennae elongation	11.7496	1
Nef mediated downregulation of MHC class I complex cell surface expression	11.7496	1
Vitamin B5 (pantothenate) metabolism	11.7496	1
prostanoid biosynthesis	11.7496	1
Sodium/Proton exchangers	11.7496	1
DSCAM interactions	11.7496	1
Amino acid synthesis and interconversion (transamination)	10.5758	1
TRAF3-dependent IRF activation pathway	10.5758	1
Caspase-mediated cleavage of cytoskeletal proteins	9.61528	1
Antigen Presentation: Folding, assembly and peptide loading of class I MHC	9.15603	1
Post-chaperonin tubulin folding pathway	8.81467	1
valine degradation I	8.81467	1
N-glycan antennae elongation in the medial/trans-Golgi	8.81467	1
Alpha6Beta4Integrin	8.75468	1
Signaling by TGF beta	8.13714	1
Synthesis, Secretion, and Inactivation of Glucose-dependent Insulinotropic Polypeptide (GIP)	8.13714	1
Lipoprotein metabolism	7.80008	1
Viral Messenger RNA Synthesis	7.55633	1
Processing of Intronless Pre-mRNAs	7.55633	1
Mitochondrial Fatty Acid Beta-Oxidation	7.55633	1
Sema3A PAK dependent Axon repulsion	7.05291	1
Initial triggering of complement	7.05291	1
Validated nuclear estrogen receptor beta network	7.05291	1
Intrinsic Pathway for Apoptosis	6.79394	1
Conversion from APC/C:Cdc20 to APC/C:Cdh1 in late anaphase	6.61238	1
Spry regulation of FGF signaling	6.61238	1
Chylomicron-mediated lipid transport	6.61238	1
Synthesis, Secretion, and Deacylation of Ghrelin	6.61238	1
Activation of BH3-only proteins	6.22364	1
Ligand-gated ion channel transport	6.22364	1
GABA synthesis, release, reuptake and degradation	6.22364	1
Branched-chain amino acid catabolism	6.22364	1
Negative regulation of FGFR signaling	6.22364	1
Post-Elongation Processing of Intron-Containing pre-mRNA	6.19466	1
mRNA 3'-end processing	6.19466	1
Immunoregulatory interactions between a Lymphoid and a non-Lymphoid cell	6.06607	1
Deposition of New CENPA-containing Nucleosomes at the Centromere	6.01772	1
Nucleosome assembly	6.01772	1
Polo-like kinase mediated events	5.87808	1
Inhibition of the proteolytic activity of APC/C required for the onset of anaphase by mitotic spindle checkpoint components	5.87808	1
Inactivation of APC/C via direct inhibition of the APC/C complex	5.87808	1
Intrinsic Pathway	5.87808	1
Mitotic Telophase /Cytokinesis	5.87808	1
Synthesis, Secretion, and Inactivation of Glucagon-like Peptide-1 (GLP-1)	5.87808	1
DARPP-32 events	5.87808	1
CD28 dependent Vav1 pathway	5.87808	1
Tie2 Signaling	5.87808	1
Na+/Cl- dependent neurotransmitter transporters	5.87808	1
Phosphorylation of the APC/C	5.87808	1
Signaling by BMP	5.56887	1
Mitotic Spindle Checkpoint	5.56887	1
glutathione-mediated detoxification	5.56887	1
EPHA2 forward signaling	5.56887	1
Generation of second messenger molecules	5.56887	1
RNA Polymerase II Transcription Initiation	5.40067	1
RNA Polymerase II HIV-1 Promoter Escape	5.40067	1
RNA Polymerase II Transcription Pre-Initiation And Promoter Opening	5.40067	1
HIV-1 Transcription Initiation	5.40067	1
RNA Polymerase II Promoter Escape	5.40067	1
RNA Polymerase II Transcription Initiation And Promoter Clearance	5.40067	1
Phosphorylation of Emi1	5.29056	1
Effects of PIP2 hydrolysis	5.29056	1
Nef-mediates down modulation of cell surface receptors by recruiting them to clathrin adapters	5.29056	1
Packaging Of Telomere Ends	5.03875	1
Incretin Synthesis, Secretion, and Inactivation	5.03875	1
FOXA2 and FOXA3 transcription factor networks	4.8984	1
Post-Elongation Processing of the Transcript	4.8984	1
RNA Polymerase II Transcription Termination	4.8984	1
Cleavage of Growing Transcript in the Termination Region	4.8984	1
Antigen processing-Cross presentation	4.88678	1
Complement cascade	4.80982	1
APC/C:Cdc20 mediated degradation of Cyclin B	4.80982	1
Mitotic Metaphase/Anaphase Transition	4.80982	1
Abortive elongation of HIV-1 transcript in the absence of Tat	4.60079	1
Post-Elongation Processing of Intronless pre-mRNA	4.60079	1
Processing of Capped Intronless Pre-mRNA	4.60079	1
BMAL1:CLOCK/NPAS2 Activates Gene Expression	4.60079	1
Signaling events mediated by PRL	4.60079	1
APC-Cdc20 mediated degradation of Nek2A	4.60079	1
Ion channel transport	4.57901	1
Lipid digestion, mobilization, and transport	4.57901	1
Formation of the ternary complex, and subsequently, the 43S complex	4.4816	1
Interferon gamma signaling	4.4816	1
TCR signaling	4.4816	1
IL6-mediated signaling events	4.4816	1
triacylglycerol biosynthesis	4.40917	1
Smooth Muscle Contraction	4.40917	1
Interferon Signaling	4.28846	1
Influenza Viral RNA Transcription and Replication	4.28846	1
TRAF6 mediated IRF7 activation	4.23287	1
Muscle contraction	4.21276	1
RNA Polymerase II Transcription	4.1611	1
Class I MHC mediated antigen processing & presentation	4.1611	1
Interferon alpha/beta signaling	4.09682	1
3-phosphoinositide biosynthesis	4.07013	1
RNA Pol II CTD phosphorylation and interaction with CE	4.07013	1
S1P2 pathway	4.07013	1
Neurotransmitter Release Cycle	4.07013	1
RNA Pol II CTD phosphorylation and interaction with CE - 11	4.07013	1
AndrogenReceptor	4.04431	1
ER-Phagosome pathway	3.94321	1
GPVI-mediated activation cascade	3.91944	1
The role of Nef in HIV-1 replication and disease pathogenesis	3.91944	1
Ribosomal scanning and start codon recognition	3.90076	1
Translation initiation complex formation	3.90076	1
Viral mRNA Translation	3.84705	1
Peptide chain elongation	3.84705	1
Eukaryotic Translation Termination	3.84705	1
Activation of the mRNA upon binding of the cap-binding complex and eIFs, and subsequent binding to 43S	3.82985	1
Beta2 integrin cell surface interactions	3.77951	1
Negative regulators of RIG-I/MDA5 signaling	3.77951	1
mRNA Capping	3.77951	1
Protein folding	3.77951	1
Transport to the Golgi and subsequent modification	3.77951	1
Eukaryotic Translation Elongation	3.71128	1
Nephrin interactions	3.64923	1
Insulin-mediated glucose transport	3.64923	1
Amine compound SLC transporters	3.64923	1
Sphingolipid metabolism	3.64923	1
S1P3 pathway	3.64923	1
Ion transport by P-type ATPases	3.64923	1
RNA Polymerase II Pre-transcription Events	3.63179	1
Nonsense Mediated Decay Independent of the Exon Junction Complex	3.62598	1
Pausing and recovery of Tat-mediated HIV-1 elongation	3.52763	1
PI3K/AKT activation	3.52763	1
Tat-mediated HIV-1 elongation arrest and recovery	3.52763	1
Striated Muscle Contraction	3.52763	1
Transcription of the HIV genome	3.51075	1
Formation of a pool of free 40S subunits	3.42893	1
Elongation arrest and recovery	3.41387	1
HIV-1 elongation arrest and recovery	3.41387	1
Pausing and recovery of HIV-1 elongation	3.41387	1
Pausing and recovery of elongation	3.41387	1
RNA Polymerase I Promoter Opening	3.41387	1
Formation of the HIV-1 Early Elongation Complex	3.30722	1
Netrin-mediated signaling events	3.30722	1
Circadian Clock	3.30722	1
Formation of the Early Elongation Complex	3.30722	1
Downstream TCR signaling	3.30722	1
Validated nuclear estrogen receptor alpha network	3.29136	1
Regulation of gene expression in beta cells	3.21902	1
Formation of Fibrin Clot (Clotting Cascade)	3.20703	1
Insulin Synthesis and Processing	3.18394	1
RIG-I/MDA5 mediated induction of IFN-alpha/beta pathways	3.14401	1
Influenza Life Cycle	3.11319	1
Adaptive Immune System	3.10012	1
L13a-mediated translational silencing of Ceruloplasmin expression	3.0928	1
3' -UTR-mediated translational regulation	3.0928	1
GTP hydrolysis and joining of the 60S ribosomal subunit	3.06277	1
Antigen processing: Ubiquitination & Proteasome degradation	3.05289	1
Chromosome Maintenance	3.05289	1
Nonsense-Mediated Decay	3.03333	1
Nonsense Mediated Decay Enhanced by the Exon Junction Complex	3.03333	1
Signal transduction by L1	3.02383	1
Influenza Infection	3.00202	1
Transcription	2.94999	1
mRNA Splicing	2.94829	1
mRNA Splicing - Major Pathway	2.94829	1
CD28 co-stimulation	2.93986	1
Regulation of beta-cell development	2.92099	1
Eukaryotic Translation Initiation	2.86789	1
Cap-dependent Translation Initiation	2.86789	1
PI3K Cascade	2.78517	1
Regulation of IFNA signaling	2.78517	1
Apoptotic cleavage of cellular proteins	2.71377	1
Signaling events mediated by HDAC Class III	2.71377	1
Translation	2.69632	1
EPHB forward signaling	2.64594	1
FOXA transcription factor networks	2.60067	1
Tat-mediated elongation of the HIV-1 transcript	2.58142	1
HIV-1 Transcription Elongation	2.58142	1
Formation of HIV-1 elongation complex containing HIV-1 Tat	2.58142	1
Aurora B signaling	2.58142	1
TGFBR	2.52377	1
Formation of HIV-1 elongation complex in the absence of HIV-1 Tat	2.51998	1
Formation of RNA Pol II elongation complex	2.51998	1
Meiotic Recombination	2.51998	1
mRNA Splicing - Minor Pathway	2.51998	1
RNA Polymerase II Transcription Elongation	2.51998	1
EphrinA-EPHA pathway	2.46139	1
Diabetes pathways	2.43104	1
Activation of Chaperones by IRE1alpha	2.35201	1
Late Phase of HIV Life Cycle	2.28975	1
Processing of Capped Intron-Containing Pre-mRNA	2.28604	1
Epithelial-to-mesenchymal transition	2.27184	1
Formation and Maturation of mRNA Transcript	2.27184	1
Meiotic Synapsis	2.25195	1
Metabolism of water-soluble vitamins and cofactors	2.25195	1
Metabolism of vitamins and cofactors	2.25195	1
Transport of inorganic cations/anions and amino acids/oligopeptides	2.24104	1
RNA Polymerase I Chain Elongation	2.20504	1
Apoptotic execution phase	2.20504	1
Regulation of Insulin Secretion	2.20504	1
Amino acid and oligopeptide SLC transporters	2.20504	1
G2/M Transition	2.19436	1
Cytokine Signaling in Immune system	2.17767	1
Telomere Maintenance	2.16005	1
Signaling by Aurora kinases	2.14958	1
Mitotic Prometaphase	2.12787	1
Mitotic G2-G2/M phases	2.12787	1
Angiopoietin receptor Tie2-mediated signaling	2.11686	1
Signaling mediated by p38-alpha and p38-beta	2.11686	1
IRS-mediated signalling	2.07536	1
Transport of Mature mRNA derived from an Intron-Containing Transcript	2.07536	1
HIV Infection	2.0704	1
HIV Life Cycle	2.04524	1
Costimulation by the CD28 family	2.03546	1
Caspase cascade in apoptosis	2.03546	1
Metabolism of proteins	2.02744	1
Immune System	2.00994	1
mRNA Processing	2.0094	1
Opioid Signalling	1.99706	1
IRS-related events	1.99706	1
Apoptosis	1.99669	1
M Phase	1.99669	1
RNA Polymerase I Promoter Clearance	1.96009	1
Regulation of Androgen receptor activity	1.95056	1
Gene Expression	1.94376	1
Transport of Mature Transcript to Cytoplasm	1.92445	1
RNA Polymerase I Transcription	1.89009	1
Insulin receptor signalling cascade	1.89009	1
Peptide ligand-binding receptors	1.88909	1
AP-1 transcription factor network	1.8583	1
Cell-Cell communication	1.80053	1
Metabolism of mRNA	1.79613	1
Integrin-linked kinase signaling	1.76454	1
Autodegradation of Cdh1 by Cdh1:APC/C	1.76411	1
EphrinB-EPHB pathway	1.76411	1
Transmission across Chemical Synapses	1.74101	1
Loss of proteins required for interphase microtubule organizationÃÂ from the centrosome	1.73519	1
Coregulation of Androgen receptor activity	1.73519	1
Loss of Nlp from mitotic centrosomes	1.73519	1
Innate Immune System	1.72393	1
Mitotic Prophase	1.70721	1
Golgi Cisternae Pericentriolar Stack Reorganization	1.70721	1
Unfolded Protein Response	1.68012	1
Validated targets of C-MYC transcriptional repression	1.68012	1
Metabolism of amino acids and derivatives	1.67808	1
Validated transcriptional targets of deltaNp63 isoforms	1.65387	1
Aurora A signaling	1.65387	1
Semaphorin interactions	1.65387	1
Metabolism of lipids and lipoproteins	1.63539	1
Downstream signaling in na&#xef;ve CD8+ T cells	1.62843	1
Androgen-mediated signaling	1.62049	1
APC/C:Cdc20 mediated degradation of Securin	1.60376	1
Ubiquitin-dependent degradation of Cyclin D1	1.60376	1
Regulation of activated PAK-2p34 by proteasome mediated degradation	1.60376	1
CDK-mediated phosphorylation and removal of Cdc6	1.60376	1
Regulation of retinoblastoma protein	1.60376	1
HIF-1-alpha transcription factor network	1.60376	1
Ubiquitin-dependent degradation of Cyclin D	1.60376	1
Cross-presentation of soluble exogenous antigens (endosomes)	1.57983	1
SCF(Skp2)-mediated degradation of p27/p21	1.57983	1
Vpu mediated degradation of CD4	1.57983	1
Validated transcriptional targets of AP1 family members Fra1 and Fra2	1.57212	1
Autodegradation of the E3 ubiquitin ligase COP1	1.5566	1
Cdc20:Phospho-APC/C mediated degradation of Cyclin A	1.53404	1
Transcriptional Regulation of White Adipocyte Differentiation	1.53404	1
Stabilization of p53	1.53404	1
Vif-mediated degradation of APOBEC3G	1.53404	1
APC/C:Cdh1 mediated degradation of Cdc20 and other APC/C:Cdh1 targeted proteins in late mitosis/early G1	1.53404	1
Ubiquitin Mediated Degradation of Phosphorylated Cdc25A	1.53404	1
CDC42 signaling events	1.52849	1
Platelet activation, signaling and aggregation	1.52656	1
EGFR1	1.52656	1
p53-Independent DNA Damage Response	1.51213	1
p53-Independent G1/S DNA damage checkpoint	1.51213	1
Regulation of ornithine decarboxylase (ODC)	1.51213	1
Centrosome maturation	1.51213	1
SCF-beta-TrCP mediated degradation of Emi1	1.51213	1
Recruitment of mitotic centrosome proteins and complexes	1.51213	1
Regulation of CDC42 activity	1.50262	1
Metabolism of RNA	1.49572	1
Host Interactions of HIV factors	1.49408	1
APC/C:Cdc20 mediated degradation of mitotic proteins	1.49083	1
Destabilization of mRNA by AUF1 (hnRNP D0)	1.49083	1
Activation of APC/C and APC/C:Cdc20 mediated degradation of mitotic proteins	1.47013	1
p53-Dependent G1 DNA Damage Response	1.47013	1
Cell surface interactions at the vascular wall	1.47013	1
Meiosis	1.47013	1
p53-Dependent G1/S DNA damage checkpoint	1.47013	1
CDT1 association with the CDC6:ORC:origin complex	1.4304	1
Regulation of Apoptosis	1.41133	1
Downstream signal transduction	1.41133	1
Degradation of beta-catenin by the destruction complex	1.41133	1
Signaling by Wnt	1.41133	1
G1/S DNA Damage Checkpoints	1.39277	1
Transmembrane transport of small molecules	1.38919	1
Regulation of nuclear SMAD2/3 signaling	1.37803	1
TGF-beta receptor signaling	1.37803	1
Regulation of cytoplasmic and nuclear SMAD2/3 signaling	1.37803	1
Asparagine N-linked glycosylation	1.37468	1
Signaling by PDGF	1.35706	1
Regulation of APC/C activators between G1/S and early anaphase	1.35706	1
Cyclin E associated events during G1/S transition	1.35706	1
Signaling by Insulin receptor	1.33988	1
L1CAM interactions	1.33988	1
Hypoxic and oxygen homeostasis regulation of HIF-1-alpha	1.32314	1
ALK1 signaling events	1.30934	1
APC/C-mediated degradation of cell cycle proteins	1.3068	1
Regulation of mitotic cell cycle	1.3068	1
Mitotic M-M/G1 phases	1.30365	1
ALK1 pathway	1.29722	1
PAR1-mediated thrombin signaling events	1.29482	1
Thrombin/protease-activated receptor (PAR) pathway	1.29383	1
Regulation of p38-alpha and p38-beta	1.28456	1
SLC-mediated transmembrane transport	1.27726	1
Assembly of the pre-replicative complex	1.27532	1
Orc1 removal from chromatin	1.27532	1
Fatty acid, triacylglycerol, and ketone body metabolism	1.27532	1
Switching of origins to a post-replicative state	1.27532	1
Integration of energy metabolism	1.27532	1
TRAIL signaling pathway	1.26648	1
C-MYB transcription factor network	1.26014	1
Membrane Trafficking	1.26014	1
Removal of licensing factors from origins	1.24531	1
TNF alpha/NF-kB	1.23198	1
Arf6 trafficking events	1.22434	1
EGF receptor (ErbB1) signaling pathway	1.22434	1
Arf6 downstream pathway	1.22434	1
S1P1 pathway	1.22434	1
Class I PI3K signaling events mediated by Akt	1.22434	1
Internalization of ErbB1	1.22434	1
PDGFR-beta signaling pathway	1.22434	1
Signaling events mediated by focal adhesion kinase	1.22434	1
Class I PI3K signaling events	1.22434	1
Urokinase-type plasminogen activator (uPA) and uPAR-mediated signaling	1.22434	1
Insulin Pathway	1.22434	1
mTOR signaling pathway	1.22434	1
ErbB1 downstream signaling	1.22434	1
Arf6 signaling events	1.22434	1
EGFR-dependent Endothelin signaling events	1.22339	1
IGF1 pathway	1.22149	1
IL5-mediated signaling events	1.22054	1
GMCSF-mediated signaling events	1.22054	1
Integrin family cell surface interactions	1.22043	1
Signaling events mediated by Hepatocyte Growth Factor Receptor (c-Met)	1.21959	1
PDGF receptor signaling network	1.21959	1
Nectin adhesion pathway	1.21771	1
IL3-mediated signaling events	1.21771	1
Signaling events mediated by VEGFR1 and VEGFR2	1.21676	1
IFN-gamma pathway	1.21676	1
Developmental Biology	1.21555	1
Glypican 1 network	1.21395	1
Syndecan-1-mediated signaling events	1.21301	1
Plasma membrane estrogen receptor signaling	1.21208	1
VEGF and VEGFR signaling network	1.20928	1
DNA Replication	1.20875	1
Alpha9 beta1 integrin signaling events	1.20835	1
Endothelins	1.2065	1
LKB1 signaling events	1.20558	1
Regulation of DNA replication	1.20287	1
Sphingosine 1-phosphate (S1P) pathway	1.20281	1
ErbB receptor signaling network	1.20281	1
Glypican pathway	1.17848	1
Cyclin A:Cdk2-associated events at S phase entry	1.17614	1
Proteoglycan syndecan-mediated signaling events	1.17234	1
Beta1 integrin cell surface interactions	1.16712	1
Class A/1 (Rhodopsin-like receptors)	1.1514	1
RNA Polymerase I, RNA Polymerase III, and Mitochondrial Transcription	1.15057	1
Transport of glucose and other sugars, bile salts and organic acids, metal ions and amine compounds	1.1261	1
Hemostasis	1.1208	1
Neuronal System	1.12058	1
p38 MAPK signaling pathway	1.11465	1
Signaling by FGFR	1.11424	1
M/G1 Transition	1.08014	1
DNA Replication Pre-Initiation	1.08014	1
LPA receptor mediated events	1.05854	1
TNF receptor signaling pathway	1.05514	1
Regulation of RhoA activity	1.02766	1
RAC1 signaling pathway	1.02766	1
Regulation of RAC1 activity	1.02766	1
RhoA signaling pathway	1.02766	1
Metabolism	1.02013	1
PLK1 signaling events	1.01783	1
Regulation of mRNA Stability by Proteins that Bind AU-rich Elements	1.01783	1
p63 transcription factor network	1.00813	1
Cell Cycle, Mitotic	-1.0048	1
NGF signalling via TRKA from the plasma membrane	-1.01082	1
Synthesis of DNA	-1.02972	1
Polo-like kinase signaling events in the cell cycle	-1.02972	1
IL12-mediated signaling events	-1.04861	1
GPCR ligand binding	-1.06502	1
Signaling events mediated by HDAC Class I	-1.0675	1
BMP receptor signaling	-1.07276	1
Post-translational protein modification	-1.07695	1
G1/S Transition	-1.10528	1
IL1-mediated signaling events	-1.11074	1
Cell Cycle Checkpoints	-1.11473	1
Factors involved in megakaryocyte development and platelet production	-1.12418	1
G alpha (q) signalling events	-1.13362	1
S Phase	-1.14307	1
N-cadherin signaling events	-1.19143	1
TCR signaling in na&#xef;ve CD8+ T cells	-1.19974	1
FAS (CD95) signaling pathway	-1.22808	1
Regulation of nuclear beta catenin signaling and target gene transcription	-1.27531	1
Mitotic G1-G1/S phases	-1.32254	1
Signalling by NGF	-1.35088	1
C-MYC pathway	-1.40756

## Sheet: Chart
Biological pathway	Percentage of genes	p-value	p = 0.05 reference
Endosomal/Vacuolar pathway	5	0.954603	1.30103
Alpha6Beta4Integrin	6.66667	0	1.30103
Adaptive Immune System	11.6667	0	1.30103
HDL-mediated lipid transport	3.33333	0	1.30103
Antigen processing-Cross presentation	6.66667	0	1.30103
glutamine biosynthesis I	1.66667	0	1.30103
Microtubule-dependent trafficking of connexons from Golgi to the plasma membrane	1.66667	0	1.30103
Transport of connexins along the secretory pathway	1.66667	0	1.30103
Immunoregulatory interactions between a Lymphoid and a non-Lymphoid cell	5	0	1.30103
Influenza Viral RNA Transcription and Replication	6.66667	0	1.30103
Interferon Signaling	6.66667	0	1.30103
RNA Polymerase II Transcription	6.66667	0	1.30103
Class I MHC mediated antigen processing & presentation	6.66667	0	1.30103
Astrocytic Glutamate-Glutamine Uptake And Metabolism	1.66667	0	1.30103
c-src mediated regulation of Cx43 function and closure of gap junctions	1.66667	0	1.30103
beta-alanine degradation I	1.66667	0	1.30103
Neurotransmitter uptake and Metabolism In Glial Cells	1.66667	0	1.30103
Transport of connexons to the plasma membrane	1.66667	0	1.30103
Regulation of gap junction activity	1.66667	0	1.30103
Antigen Presentation: Folding, assembly and peptide loading of class I MHC	3.33333	0	1.30103
Immune System	16.6667	0	1.30103
Transcription	8.33333	0	1.30103
Lipoprotein metabolism	3.33333	0	1.30103
Oligomerization of connexins into connexons	1.66667	0	1.30103
Activation of C3 and C5	1.66667	0	1.30103
Beta oxidation of palmitoyl-CoA to myristoyl-CoA	1.66667	0	1.30103
Alternative complement activation	1.66667	0	1.30103
AP-1 transcription factor network	18.3333	0	1.30103
Intrinsic Pathway for Apoptosis	3.33333	0	1.30103
Insulin Synthesis and Processing	6.66667	0	1.30103
Interferon alpha/beta signaling	5	0	1.30103
Reuptake of GABA	1.66667	0	1.30103
Gap junction assembly	1.66667	0	1.30103
CMP-N-acetylneuraminate biosynthesis I (eukaryotes)	1.66667	0	1.30103
AndrogenReceptor	5	0	1.30103
Influenza Life Cycle	6.66667	0	1.30103
ER-Phagosome pathway	5	0	1.30103
Post-Elongation Processing of Intron-Containing pre-mRNA	3.33333	0	1.30103
mRNA 3'-end processing	3.33333	0	1.30103
Integrin-linked kinase signaling	18.3333	0	1.30103
Peptide chain elongation	5	0	1.30103
Viral mRNA Translation	5	0	1.30103
Eukaryotic Translation Termination	5	0	1.30103
Nucleosome assembly	3.33333	0	1.30103
Deposition of New CENPA-containing Nucleosomes at the Centromere	3.33333	0	1.30103
Influenza Infection	6.66667	0	1.30103
Gap junction trafficking	1.66667	0	1.30103
creatine-phosphate biosynthesis	1.66667	0	1.30103
Activation, myristolyation of BID and translocation to mitochondria	1.66667	0	1.30103
Eukaryotic Translation Elongation	5	0	1.30103
Nonsense Mediated Decay Independent of the Exon Junction Complex	5	0	1.30103
RNA Polymerase II Transcription Initiation And Promoter Clearance	3.33333	0	1.30103
RNA Polymerase II Promoter Escape	3.33333	0	1.30103
RNA Polymerase II Transcription Initiation	3.33333	0	1.30103
RNA Polymerase II HIV-1 Promoter Escape	3.33333	0	1.30103
HIV-1 Transcription Initiation	3.33333	0	1.30103
RNA Polymerase II Transcription Pre-Initiation And Promoter Opening	3.33333	0	1.30103
Diabetes pathways	8.33333	0	1.30103
Gap junction trafficking and regulation	1.66667	0	1.30103
phosphatidylethanolamine biosynthesis II	1.66667	0	1.30103
Coenzyme A biosynthesis	1.66667	0	1.30103
Formation of a pool of free 40S subunits	5	0	1.30103
RNA Polymerase II Transcription Termination	3.33333	0	1.30103
Cleavage of Growing Transcript in the Termination Region	3.33333	0	1.30103
FOXA2 and FOXA3 transcription factor networks	3.33333	0	1.30103
Post-Elongation Processing of the Transcript	3.33333	0	1.30103
Activation of BAD and translocation to mitochondria	1.66667	0	1.30103
Regulation of gene expression in beta cells	5	0	1.30103
Gene Expression	11.6667	0	1.30103
Lipid digestion, mobilization, and transport	3.33333	0	1.30103
Ion channel transport	3.33333	0	1.30103
L13a-mediated translational silencing of Ceruloplasmin expression	5	0	1.30103
3' -UTR-mediated translational regulation	5	0	1.30103
IL6-mediated signaling events	3.33333	0	1.30103
Formation of the ternary complex, and subsequently, the 43S complex	3.33333	0	1.30103
Interferon gamma signaling	3.33333	0	1.30103
TCR signaling	3.33333	0	1.30103
mitochondrial fatty acid beta-oxidation of saturated fatty acids	1.66667	0	1.30103
GTP hydrolysis and joining of the 60S ribosomal subunit	5	0	1.30103
Nonsense-Mediated Decay	5	0	1.30103
Nonsense Mediated Decay Enhanced by the Exon Junction Complex	5	0	1.30103
mRNA Splicing - Major Pathway	5	0	1.30103
mRNA Splicing	5	0	1.30103
Muscle contraction	3.33333	0	1.30103
N-Glycan antennae elongation	1.66667	0	1.30103
Vitamin B5 (pantothenate) metabolism	1.66667	0	1.30103
prostanoid biosynthesis	1.66667	0	1.30103
Nef mediated downregulation of MHC class I complex cell surface expression	1.66667	0	1.30103
Sodium/Proton exchangers	1.66667	0	1.30103
DSCAM interactions	1.66667	0	1.30103
Regulation of beta-cell development	5	0	1.30103
Cap-dependent Translation Initiation	5	0	1.30103
Eukaryotic Translation Initiation	5	0	1.30103
Amino acid synthesis and interconversion (transamination)	1.66667	0	1.30103
TRAF3-dependent IRF activation pathway	1.66667	0	1.30103
Translation initiation complex formation	3.33333	0	1.30103
Ribosomal scanning and start codon recognition	3.33333	0	1.30103
Activation of the mRNA upon binding of the cap-binding complex and eIFs, and subsequent binding to 43S	3.33333	0	1.30103
CDC42 signaling events	18.3333	0	1.30103
Epithelial-to-mesenchymal transition	6.66667	0	1.30103
Formation and Maturation of mRNA Transcript	6.66667	0	1.30103
Metabolism of proteins	8.33333	0	1.30103
Caspase-mediated cleavage of cytoskeletal proteins	1.66667	0	1.30103
Translation	5	0	1.30103
RNA Polymerase II Pre-transcription Events	3.33333	0	1.30103
Regulation of CDC42 activity	18.3333	0	1.30103
N-glycan antennae elongation in the medial/trans-Golgi	1.66667	0	1.30103
Post-chaperonin tubulin folding pathway	1.66667	0	1.30103
valine degradation I	1.66667	0	1.30103
Cytokine Signaling in Immune system	6.66667	0	1.30103
Transcription of the HIV genome	3.33333	0	1.30103
TGFBR	5	0	1.30103
Signaling by TGF beta	1.66667	0	1.30103
Synthesis, Secretion, and Inactivation of Glucose-dependent Insulinotropic Polypeptide (GIP)	1.66667	0	1.30103
Validated nuclear estrogen receptor alpha network	3.33333	0	1.30103
Processing of Intronless Pre-mRNAs	1.66667	0	1.30103
Viral Messenger RNA Synthesis	1.66667	0	1.30103
Mitochondrial Fatty Acid Beta-Oxidation	1.66667	0	1.30103
HIV Infection	6.66667	0	1.30103
RIG-I/MDA5 mediated induction of IFN-alpha/beta pathways	3.33333	0	1.30103
Sema3A PAK dependent Axon repulsion	1.66667	0	1.30103
Initial triggering of complement	1.66667	0	1.30103
Validated nuclear estrogen receptor beta network	1.66667	0	1.30103
Antigen processing: Ubiquitination & Proteasome degradation	3.33333	0	1.30103
Chromosome Maintenance	3.33333	0	1.30103
Spry regulation of FGF signaling	1.66667	0	1.30103
Synthesis, Secretion, and Deacylation of Ghrelin	1.66667	0	1.30103
Conversion from APC/C:Cdc20 to APC/C:Cdh1 in late anaphase	1.66667	0	1.30103
Chylomicron-mediated lipid transport	1.66667	0	1.30103
Processing of Capped Intron-Containing Pre-mRNA	5	0	1.30103
Ligand-gated ion channel transport	1.66667	0	1.30103
GABA synthesis, release, reuptake and degradation	1.66667	0	1.30103
Branched-chain amino acid catabolism	1.66667	0	1.30103
Negative regulation of FGFR signaling	1.66667	0	1.30103
Activation of BH3-only proteins	1.66667	0	1.30103
PAR1-mediated thrombin signaling events	26.6667	0	1.30103
Thrombin/protease-activated receptor (PAR) pathway	26.6667	0	1.30103
Tie2 Signaling	1.66667	0	1.30103
CD28 dependent Vav1 pathway	1.66667	0	1.30103
Na+/Cl- dependent neurotransmitter transporters	1.66667	0	1.30103
Polo-like kinase mediated events	1.66667	0	1.30103
Phosphorylation of the APC/C	1.66667	0	1.30103
DARPP-32 events	1.66667	0	1.30103
Inactivation of APC/C via direct inhibition of the APC/C complex	1.66667	0	1.30103
Inhibition of the proteolytic activity of APC/C required for the onset of anaphase by mitotic spindle checkpoint components	1.66667	0	1.30103
Intrinsic Pathway	1.66667	0	1.30103
Synthesis, Secretion, and Inactivation of Glucagon-like Peptide-1 (GLP-1)	1.66667	0	1.30103
Mitotic Telophase /Cytokinesis	1.66667	0	1.30103
glutathione-mediated detoxification	1.66667	0	1.30103
Signaling by BMP	1.66667	0	1.30103
Mitotic Spindle Checkpoint	1.66667	0	1.30103
Generation of second messenger molecules	1.66667	0	1.30103
EPHA2 forward signaling	1.66667	0	1.30103
Nef-mediates down modulation of cell surface receptors by recruiting them to clathrin adapters	1.66667	0	1.30103
Effects of PIP2 hydrolysis	1.66667	0	1.30103
Phosphorylation of Emi1	1.66667	0	1.30103
TRAIL signaling pathway	26.6667	0	1.30103
FOXA transcription factor networks	3.33333	0	1.30103
Incretin Synthesis, Secretion, and Inactivation	1.66667	0	1.30103
Packaging Of Telomere Ends	1.66667	0	1.30103
Metabolism of mRNA	6.66667	0	1.30103
mRNA Processing	5	0	1.30103
Complement cascade	1.66667	0	1.30103
APC/C:Cdc20 mediated degradation of Cyclin B	1.66667	0	1.30103
Mitotic Metaphase/Anaphase Transition	1.66667	0	1.30103
Apoptosis	5	0	1.30103
M Phase	5	0	1.30103
Post-Elongation Processing of Intronless pre-mRNA	1.66667	0	1.30103
Processing of Capped Intronless Pre-mRNA	1.66667	0	1.30103
Signaling events mediated by PRL	1.66667	0	1.30103
APC-Cdc20 mediated degradation of Nek2A	1.66667	0	1.30103
BMAL1:CLOCK/NPAS2 Activates Gene Expression	1.66667	0	1.30103
Abortive elongation of HIV-1 transcript in the absence of Tat	1.66667	0	1.30103
triacylglycerol biosynthesis	1.66667	0	1.30103
Smooth Muscle Contraction	1.66667	0	1.30103
Peptide ligand-binding receptors	5	0	1.30103
TRAF6 mediated IRF7 activation	1.66667	0	1.30103
Late Phase of HIV Life Cycle	3.33333	0	1.30103
Neurotransmitter Release Cycle	1.66667	0	1.30103
3-phosphoinositide biosynthesis	1.66667	0	1.30103
RNA Pol II CTD phosphorylation and interaction with CE - 11	1.66667	0	1.30103
S1P2 pathway	1.66667	0	1.30103
RNA Pol II CTD phosphorylation and interaction with CE	1.66667	0	1.30103
Integrin family cell surface interactions	26.6667	0	1.30103
Transport of inorganic cations/anions and amino acids/oligopeptides	3.33333	0	1.30103
GPVI-mediated activation cascade	1.66667	0	1.30103
The role of Nef in HIV-1 replication and disease pathogenesis	1.66667	0	1.30103
Metabolism of lipids and lipoproteins	6.66667	0	1.30103
Urokinase-type plasminogen activator (uPA) and uPAR-mediated signaling	25	0	1.30103
Class I PI3K signaling events	25	0	1.30103
mTOR signaling pathway	25	0	1.30103
ErbB1 downstream signaling	25	0	1.30103
Insulin Pathway	25	0	1.30103
Arf6 signaling events	25	0	1.30103
Signaling events mediated by focal adhesion kinase	25	0	1.30103
Arf6 downstream pathway	25	0	1.30103
EGF receptor (ErbB1) signaling pathway	25	0	1.30103
Class I PI3K signaling events mediated by Akt	25	0	1.30103
Internalization of ErbB1	25	0	1.30103
PDGFR-beta signaling pathway	25	0	1.30103
S1P1 pathway	25	0	1.30103
Arf6 trafficking events	25	0	1.30103
EGFR-dependent Endothelin signaling events	25	0	1.30103
G2/M Transition	3.33333	0	1.30103
IGF1 pathway	25	0	1.30103
GMCSF-mediated signaling events	25	0	1.30103
IL5-mediated signaling events	25	0	1.30103
PDGF receptor signaling network	25	0	1.30103
Signaling events mediated by Hepatocyte Growth Factor Receptor (c-Met)	25	0	1.30103
Transport to the Golgi and subsequent modification	1.66667	0	1.30103
mRNA Capping	1.66667	0	1.30103
Negative regulators of RIG-I/MDA5 signaling	1.66667	0	1.30103
Beta2 integrin cell surface interactions	1.66667	0	1.30103
Protein folding	1.66667	0	1.30103
IL3-mediated signaling events	25	0	1.30103
Nectin adhesion pathway	25	0	1.30103
IFN-gamma pathway	25	0	1.30103
Signaling events mediated by VEGFR1 and VEGFR2	25	0	1.30103
Signaling by Aurora kinases	3.33333	0	1.30103
Glypican 1 network	25	0	1.30103
Syndecan-1-mediated signaling events	25	0	1.30103
Insulin-mediated glucose transport	1.66667	0	1.30103
S1P3 pathway	1.66667	0	1.30103
Nephrin interactions	1.66667	0	1.30103
Sphingolipid metabolism	1.66667	0	1.30103
Amine compound SLC transporters	1.66667	0	1.30103
Ion transport by P-type ATPases	1.66667	0	1.30103
Plasma membrane estrogen receptor signaling	25	0	1.30103
Mitotic Prometaphase	3.33333	0	1.30103
Mitotic G2-G2/M phases	3.33333	0	1.30103
VEGF and VEGFR signaling network	25	0	1.30103
Alpha9 beta1 integrin signaling events	25	0	1.30103
Endothelins	25	0	1.30103
LKB1 signaling events	25	0	1.30103
Pausing and recovery of Tat-mediated HIV-1 elongation	1.66667	0	1.30103
Striated Muscle Contraction	1.66667	0	1.30103
Tat-mediated HIV-1 elongation arrest and recovery	1.66667	0	1.30103
PI3K/AKT activation	1.66667	0	1.30103
Sphingosine 1-phosphate (S1P) pathway	25	0	1.30103
ErbB receptor signaling network	25	0	1.30103
Innate Immune System	5	0	1.30103
Pausing and recovery of elongation	1.66667	0	1.30103
RNA Polymerase I Promoter Opening	1.66667	0	1.30103
Pausing and recovery of HIV-1 elongation	1.66667	0	1.30103
Elongation arrest and recovery	1.66667	0	1.30103
HIV-1 elongation arrest and recovery	1.66667	0	1.30103
HIV Life Cycle	3.33333	0	1.30103
Formation of the HIV-1 Early Elongation Complex	1.66667	0	1.30103
Netrin-mediated signaling events	1.66667	0	1.30103
Formation of the Early Elongation Complex	1.66667	0	1.30103
Circadian Clock	1.66667	0	1.30103
Downstream TCR signaling	1.66667	0	1.30103
Metabolism of amino acids and derivatives	5	0	1.30103
Formation of Fibrin Clot (Clotting Cascade)	1.66667	0	1.30103
Regulation of Androgen receptor activity	3.33333	0	1.30103
Metabolism of RNA	6.66667	0	1.30103
Glypican pathway	25	0	1.30103
Signal transduction by L1	1.66667	0	1.30103
Proteoglycan syndecan-mediated signaling events	25	0	1.30103
Transmembrane transport of small molecules	8.33333	0	1.30103
CD28 co-stimulation	1.66667	0	1.30103
Beta1 integrin cell surface interactions	25	0	1.30103
PI3K Cascade	1.66667	0	1.30103
Regulation of IFNA signaling	1.66667	0	1.30103
Cell-Cell communication	3.33333	0	1.30103
Signaling events mediated by HDAC Class III	1.66667	0	1.30103
Apoptotic cleavage of cellular proteins	1.66667	0	1.30103
EPHB forward signaling	1.66667	0	1.30103
Transmission across Chemical Synapses	3.33333	0	1.30103
Tat-mediated elongation of the HIV-1 transcript	1.66667	0	1.30103
HIV-1 Transcription Elongation	1.66667	0	1.30103
Aurora B signaling	1.66667	0	1.30103
Formation of HIV-1 elongation complex containing HIV-1 Tat	1.66667	0	1.30103
Regulation of nuclear SMAD2/3 signaling	6.66667	0	1.30103
TGF-beta receptor signaling	6.66667	0	1.30103
Regulation of cytoplasmic and nuclear SMAD2/3 signaling	6.66667	0	1.30103
Formation of RNA Pol II elongation complex	1.66667	0	1.30103
mRNA Splicing - Minor Pathway	1.66667	0	1.30103
RNA Polymerase II Transcription Elongation	1.66667	0	1.30103
Meiotic Recombination	1.66667	0	1.30103
Formation of HIV-1 elongation complex in the absence of HIV-1 Tat	1.66667	0	1.30103
EphrinA-EPHA pathway	1.66667	0	1.30103
Activation of Chaperones by IRE1alpha	1.66667	0	1.30103
Androgen-mediated signaling	3.33333	0	1.30103
Metabolism of water-soluble vitamins and cofactors	1.66667	0	1.30103
Metabolism of vitamins and cofactors	1.66667	0	1.30103
Meiotic Synapsis	1.66667	0	1.30103
Validated transcriptional targets of AP1 family members Fra1 and Fra2	3.33333	0	1.30103
ALK1 signaling events	6.66667	0	1.30103
RNA Polymerase I Chain Elongation	1.66667	0	1.30103
Regulation of Insulin Secretion	1.66667	0	1.30103
Amino acid and oligopeptide SLC transporters	1.66667	0	1.30103
Apoptotic execution phase	1.66667	0	1.30103
ALK1 pathway	6.66667	0	1.30103
Telomere Maintenance	1.66667	0	1.30103
EGFR1	3.33333	0	1.30103
Platelet activation, signaling and aggregation	3.33333	0	1.30103
Angiopoietin receptor Tie2-mediated signaling	1.66667	0	1.30103
Signaling mediated by p38-alpha and p38-beta	1.66667	0	1.30103
IRS-mediated signalling	1.66667	0	1.30103
Transport of Mature mRNA derived from an Intron-Containing Transcript	1.66667	0	1.30103
Host Interactions of HIV factors	3.33333	0	1.30103
Costimulation by the CD28 family	1.66667	0	1.30103
Caspase cascade in apoptosis	1.66667	0	1.30103
Developmental Biology	8.33333	0	1.30103
Opioid Signalling	1.66667	0	1.30103
IRS-related events	1.66667	0	1.30103
RNA Polymerase I Promoter Clearance	1.66667	0	1.30103
Mitotic M-M/G1 phases	5	0	1.30103
Transport of Mature Transcript to Cytoplasm	1.66667	0	1.30103
Insulin receptor signalling cascade	1.66667	0	1.30103
RNA Polymerase I Transcription	1.66667	0	1.30103
SLC-mediated transmembrane transport	5	0	1.30103
EphrinB-EPHB pathway	1.66667	0	1.30103
Autodegradation of Cdh1 by Cdh1:APC/C	1.66667	0	1.30103
Coregulation of Androgen receptor activity	1.66667	0	1.30103
Loss of proteins required for interphase microtubule organizationÃÂ from the centrosome	1.66667	0	1.30103
Loss of Nlp from mitotic centrosomes	1.66667	0	1.30103
Golgi Cisternae Pericentriolar Stack Reorganization	1.66667	0	1.30103
Mitotic Prophase	1.66667	0	1.30103
Validated targets of C-MYC transcriptional repression	1.66667	0	1.30103
Unfolded Protein Response	1.66667	0	1.30103
DNA Replication	5	0	1.30103
Semaphorin interactions	1.66667	0	1.30103
Validated transcriptional targets of deltaNp63 isoforms	1.66667	0	1.30103
Aurora A signaling	1.66667	0	1.30103
Downstream signaling in na&#xef;ve CD8+ T cells	1.66667	0	1.30103
Regulation of p38-alpha and p38-beta	3.33333	0	1.30103
HIF-1-alpha transcription factor network	1.66667	0	1.30103
Regulation of retinoblastoma protein	1.66667	0	1.30103
APC/C:Cdc20 mediated degradation of Securin	1.66667	0	1.30103
Ubiquitin-dependent degradation of Cyclin D	1.66667	0	1.30103
Ubiquitin-dependent degradation of Cyclin D1	1.66667	0	1.30103
Regulation of activated PAK-2p34 by proteasome mediated degradation	1.66667	0	1.30103
CDK-mediated phosphorylation and removal of Cdc6	1.66667	0	1.30103
Vpu mediated degradation of CD4	1.66667	0	1.30103
Cross-presentation of soluble exogenous antigens (endosomes)	1.66667	0	1.30103
SCF(Skp2)-mediated degradation of p27/p21	1.66667	0	1.30103
Autodegradation of the E3 ubiquitin ligase COP1	1.66667	0	1.30103
Hemostasis	6.66667	0	1.30103
Ubiquitin Mediated Degradation of Phosphorylated Cdc25A	1.66667	0	1.30103
Vif-mediated degradation of APOBEC3G	1.66667	0	1.30103
Cdc20:Phospho-APC/C mediated degradation of Cyclin A	1.66667	0	1.30103
Transcriptional Regulation of White Adipocyte Differentiation	1.66667	0	1.30103
APC/C:Cdh1 mediated degradation of Cdc20 and other APC/C:Cdh1 targeted proteins in late mitosis/early G1	1.66667	0	1.30103
Stabilization of p53	1.66667	0	1.30103
TNF alpha/NF-kB	3.33333	0	1.30103
Class A/1 (Rhodopsin-like receptors)	5	0	1.30103
p53-Independent G1/S DNA damage checkpoint	1.66667	0	1.30103
Centrosome maturation	1.66667	0	1.30103
Recruitment of mitotic centrosome proteins and complexes	1.66667	0	1.30103
SCF-beta-TrCP mediated degradation of Emi1	1.66667	0	1.30103
p53-Independent DNA Damage Response	1.66667	0	1.30103
Regulation of ornithine decarboxylase (ODC)	1.66667	0	1.30103
Destabilization of mRNA by AUF1 (hnRNP D0)	1.66667	0	1.30103
APC/C:Cdc20 mediated degradation of mitotic proteins	1.66667	0	1.30103
p53-Dependent G1 DNA Damage Response	1.66667	0	1.30103
p53-Dependent G1/S DNA damage checkpoint	1.66667	0	1.30103
Activation of APC/C and APC/C:Cdc20 mediated degradation of mitotic proteins	1.66667	0	1.30103
Cell surface interactions at the vascular wall	1.66667	0	1.30103
Meiosis	1.66667	0	1.30103
CDT1 association with the CDC6:ORC:origin complex	1.66667	0	1.30103
Degradation of beta-catenin by the destruction complex	1.66667	0	1.30103
Downstream signal transduction	1.66667	0	1.30103
Signaling by Wnt	1.66667	0	1.30103
Regulation of Apoptosis	1.66667	0	1.30103
G1/S DNA Damage Checkpoints	1.66667	0	1.30103
Asparagine N-linked glycosylation	1.66667	0	1.30103
Cyclin E associated events during G1/S transition	1.66667	0	1.30103
Signaling by PDGF	1.66667	0	1.30103
Regulation of APC/C activators between G1/S and early anaphase	1.66667	0	1.30103
L1CAM interactions	1.66667	0	1.30103
Signaling by Insulin receptor	1.66667	0	1.30103
Metabolism	13.3333	0	1.30103
Hypoxic and oxygen homeostasis regulation of HIF-1-alpha	1.66667	0	1.30103
Neuronal System	3.33333	0	1.30103
APC/C-mediated degradation of cell cycle proteins	1.66667	0	1.30103
Regulation of mitotic cell cycle	1.66667	0	1.30103
p38 MAPK signaling pathway	3.33333	0	1.30103
TNF receptor signaling pathway	5	0	1.30103
Assembly of the pre-replicative complex	1.66667	0	1.30103
Orc1 removal from chromatin	1.66667	0	1.30103
Fatty acid, triacylglycerol, and ketone body metabolism	1.66667	0	1.30103
Integration of energy metabolism	1.66667	0	1.30103
Switching of origins to a post-replicative state	1.66667	0	1.30103
Membrane Trafficking	1.66667	0	1.30103
C-MYB transcription factor network	1.66667	0	1.30103
Removal of licensing factors from origins	1.66667	0	1.30103
Regulation of DNA replication	1.66667	0	1.30103
Cyclin A:Cdk2-associated events at S phase entry	1.66667	0	1.30103
RAC1 signaling pathway	3.33333	0	1.30103
Regulation of RAC1 activity	3.33333	0	1.30103
Regulation of RhoA activity	3.33333	0	1.30103
RhoA signaling pathway	3.33333	0	1.30103
RNA Polymerase I, RNA Polymerase III, and Mitochondrial Transcription	1.66667	0	1.30103
Cell Cycle, Mitotic	5	0	1.30103
Transport of glucose and other sugars, bile salts and organic acids, metal ions and amine compounds	1.66667	0	1.30103
Signaling by FGFR	1.66667	0	1.30103
DNA Replication Pre-Initiation	1.66667	0	1.30103
M/G1 Transition	1.66667	0	1.30103
LPA receptor mediated events	1.66667	0	1.30103
GPCR ligand binding	5	0	1.30103
PLK1 signaling events	1.66667	0	1.30103
Regulation of mRNA Stability by Proteins that Bind AU-rich Elements	1.66667	0	1.30103
p63 transcription factor network	1.66667	0	1.30103
BMP receptor signaling	3.33333	0	1.30103
NGF signalling via TRKA from the plasma membrane	1.66667	0	1.30103
Polo-like kinase signaling events in the cell cycle	1.66667	0	1.30103
Synthesis of DNA	1.66667	0	1.30103
IL12-mediated signaling events	1.66667	0	1.30103
IL1-mediated signaling events	3.33333	0	1.30103
Signaling events mediated by HDAC Class I	1.66667	0	1.30103
Post-translational protein modification	1.66667	0	1.30103
G1/S Transition	1.66667	0	1.30103
Cell Cycle Checkpoints	1.66667	0	1.30103
Factors involved in megakaryocyte development and platelet production	1.66667	0	1.30103
G alpha (q) signalling events	1.66667	0	1.30103
S Phase	1.66667	0	1.30103
N-cadherin signaling events	3.33333	0	1.30103
TCR signaling in na&#xef;ve CD8+ T cells	1.66667	0	1.30103
FAS (CD95) signaling pathway	1.66667	0	1.30103
Regulation of nuclear beta catenin signaling and target gene transcription	1.66667	0	1.30103
Mitotic G1-G1/S phases	1.66667	0	1.30103
Signalling by NGF	1.66667	0	1.30103
C-MYC pathway	1.66667	0	1.30103
Canonical Wnt signaling pathway	1.66667	0	1.30103
Noncanonical Wnt signaling pathway	1.66667	0	1.30103
p53 pathway	1.66667	0	1.30103
CXCR4-mediated signaling events	1.66667	0	1.30103
Wnt signaling network	1.66667	0	1.30103
Glypican 3 network	1.66667	0	1.30103
Syndecan-4-mediated signaling events	1.66667	0	1.30103
Axon guidance	1.66667	0	1.30103
Mesenchymal-to-epithelial transition	1.66667	0	1.30103
Signaling by GPCR	8.33333	0	1.30103
Posttranslational regulation of adherens junction stability and dissassembly	1.66667	0	1.30103
Signal Transduction	13.3333	0	1.30103
ATR signaling pathway	1.66667	0	1.30103
Stabilization and expansion of the E-cadherin adherens junction	1.66667	0	1.30103
E-cadherin signaling in the nascent adherens junction	1.66667	0	1.30103
E-cadherin signaling events	1.66667	0	1.30103
ATM pathway	1.66667	0	1.30103
GPCR downstream signaling	1.66667	0	1.30103

## Sheet: Biological pathway
Dataset: kegg
Enrichment analysis: Biological pathway
Number of genes in the dataset: 108
Number of genes in the dataset (which are available in Biological pathway database) :60
Number of genes in background: 6290
						Corrected p-values
Biological pathway	No. of genes in the dataset	No.of genes in the background dataset	Percentage of genes	Fold enrichment	P-value (Hypergeometric test)	Bonferroni method	BH method	Q-value (Storey-Tibshirani method)	Mapped gene names
Endosomal/Vacuolar pathway	3	9	5	35.0162	6.65582e-05	0.111019	0.111019	0.565439	HLA-C; B2M; LNPEP;
Alpha6Beta4Integrin	4	48	6.66667	8.75468	0.00106429	1	0.887614	1	PAK1; MBP; PIK3CB; VIM;
Adaptive Immune System	7	237	11.6667	3.10012	0.0069439	1	1	1	PAK1; UBE2D1; HLA-C; B2M; PIK3CB; LNPEP; C3;
HDL-mediated lipid transport	2	15	3.33333	14.036	0.00867508	1	1	1	APOE; A2M;
Antigen processing-Cross presentation	4	86	6.66667	4.88678	0.00887916	1	1	1	UBE2D1; HLA-C; B2M; LNPEP;
Transport of connexins along the secretory pathway	1	1	1.66667	104.816	0.00953895	1	1	1	GJA1;
Microtubule-dependent trafficking of connexons from Golgi to the plasma membrane	1	1	1.66667	104.816	0.00953895	1	1	1	GJA1;
glutamine biosynthesis I	1	1	1.66667	104.816	0.00953895	1	1	1	GLUL;
Immunoregulatory interactions between a Lymphoid and a non-Lymphoid cell	3	52	5	6.06607	0.0130945	1	1	1	HLA-C; B2M; C3;
Interferon Signaling	4	98	6.66667	4.28846	0.013882	1	1	1	PPP2CB; HLA-C; B2M; ISG15;
Influenza Viral RNA Transcription and Replication	4	98	6.66667	4.28846	0.013882	1	1	1	RPL37A; RPS16; RPS19; GTF2F2;
Class I MHC mediated antigen processing & presentation	4	101	6.66667	4.1611	0.0153639	1	1	1	UBE2D1; HLA-C; B2M; LNPEP;
RNA Polymerase II Transcription	4	101	6.66667	4.1611	0.0153639	1	1	1	TAF13; CDC40; NUDT21; GTF2F2;
Neurotransmitter uptake and Metabolism In Glial Cells	1	2	1.66667	52.6688	0.0189884	1	1	1	GLUL;
Transport of connexons to the plasma membrane	1	2	1.66667	52.6688	0.0189884	1	1	1	GJA1;
Regulation of gap junction activity	1	2	1.66667	52.6688	0.0189884	1	1	1	GJA1;
Astrocytic Glutamate-Glutamine Uptake And Metabolism	1	2	1.66667	52.6688	0.0189884	1	1	1	GLUL;
c-src mediated regulation of Cx43 function and closure of gap junctions	1	2	1.66667	52.6688	0.0189884	1	1	1	GJA1;
beta-alanine degradation I	1	2	1.66667	52.6688	0.0189884	1	1	1	ALDH6A1;
Antigen Presentation: Folding, assembly and peptide loading of class I MHC	2	23	3.33333	9.15603	0.0199072	1	1	1	HLA-C; B2M;
Immune System	10	522	16.6667	2.00994	0.0245077	1	1	1	PPP2CB; PAK1; UBE2D1; SIKE1; HLA-C; B2M; PIK3CB; LNPEP; ISG15; C3;
Transcription	5	178	8.33333	2.94999	0.0267341	1	1	1	TAF13; CDC40; HIST1H4H; NUDT21; GTF2F2;
Lipoprotein metabolism	2	27	3.33333	7.80008	0.0269552	1	1	1	APOE; A2M;
Beta oxidation of palmitoyl-CoA to myristoyl-CoA	1	3	1.66667	35.1708	0.0283492	1	1	1	ACADVL;
Alternative complement activation	1	3	1.66667	35.1708	0.0283492	1	1	1	C3;
Oligomerization of connexins into connexons	1	3	1.66667	35.1708	0.0283492	1	1	1	GJA1;
Activation of C3 and C5	1	3	1.66667	35.1708	0.0283492	1	1	1	C3;
AP-1 transcription factor network	11	621	18.3333	1.8583	0.0308667	1	1	1	PPP2CB; SKIL; SLC9A1; SVIL; PAK1; RORA; AGT; B2M; GJA1; A2M; CEBPD;
Intrinsic Pathway for Apoptosis	2	31	3.33333	6.79394	0.034855	1	1	1	PPP3R1; VIM;
Insulin Synthesis and Processing	4	132	6.66667	3.18394	0.0366108	1	1	1	SPCS3; RPL37A; RPS16; RPS19;
Interferon alpha/beta signaling	3	77	5	4.09682	0.0366824	1	1	1	PPP2CB; HLA-C; ISG15;
CMP-N-acetylneuraminate biosynthesis I (eukaryotes)	1	4	1.66667	26.4	0.0376222	1	1	1	CMAS;
Gap junction assembly	1	4	1.66667	26.4	0.0376222	1	1	1	GJA1;
Reuptake of GABA	1	4	1.66667	26.4	0.0376222	1	1	1	SLC6A1;
AndrogenReceptor	3	78	5	4.04431	0.0378972	1	1	1	SVIL; NR2C2; GTF2F2;
Influenza Life Cycle	4	135	6.66667	3.11319	0.0392671	1	1	1	RPL37A; RPS16; RPS19; GTF2F2;
ER-Phagosome pathway	3	80	5	3.94321	0.0403885	1	1	1	UBE2D1; HLA-C; B2M;
mRNA 3'-end processing	2	34	3.33333	6.19466	0.0412954	1	1	1	CDC40; NUDT21;
Post-Elongation Processing of Intron-Containing pre-mRNA	2	34	3.33333	6.19466	0.0412954	1	1	1	CDC40; NUDT21;
Integrin-linked kinase signaling	11	654	18.3333	1.76454	0.0427981	1	1	1	PPP2CB; SKIL; SLC9A1; SVIL; PAK1; RORA; AGT; B2M; GJA1; A2M; CEBPD;
Eukaryotic Translation Termination	3	82	5	3.84705	0.0429613	1	1	1	RPL37A; RPS16; RPS19;
Viral mRNA Translation	3	82	5	3.84705	0.0429613	1	1	1	RPL37A; RPS16; RPS19;
Peptide chain elongation	3	82	5	3.84705	0.0429613	1	1	1	RPL37A; RPS16; RPS19;
Deposition of New CENPA-containing Nucleosomes at the Centromere	2	35	3.33333	6.01772	0.0435346	1	1	1	RSF1; HIST1H4H;
Nucleosome assembly	2	35	3.33333	6.01772	0.0435346	1	1	1	RSF1; HIST1H4H;
Influenza Infection	4	140	6.66667	3.00202	0.0439353	1	1	1	RPL37A; RPS16; RPS19; GTF2F2;
Activation, myristolyation of BID and translocation to mitochondria	1	5	1.66667	21.1306	0.0468081	1	1	1	VIM;
creatine-phosphate biosynthesis	1	5	1.66667	21.1306	0.0468081	1	1	1	CKB;
Gap junction trafficking	1	5	1.66667	21.1306	0.0468081	1	1	1	GJA1;
Eukaryotic Translation Elongation	3	85	5	3.71128	0.0469719	1	1	1	RPL37A; RPS16; RPS19;
Nonsense Mediated Decay Independent of the Exon Junction Complex	3	87	5	3.62598	0.0497454	1	1	1	RPL37A; RPS16; RPS19;
RNA Polymerase II HIV-1 Promoter Escape	2	39	3.33333	5.40067	0.0529263	1	1	1	TAF13; GTF2F2;
HIV-1 Transcription Initiation	2	39	3.33333	5.40067	0.0529263	1	1	1	TAF13; GTF2F2;
RNA Polymerase II Transcription Pre-Initiation And Promoter Opening	2	39	3.33333	5.40067	0.0529263	1	1	1	TAF13; GTF2F2;
RNA Polymerase II Transcription Initiation And Promoter Clearance	2	39	3.33333	5.40067	0.0529263	1	1	1	TAF13; GTF2F2;
RNA Polymerase II Promoter Escape	2	39	3.33333	5.40067	0.0529263	1	1	1	TAF13; GTF2F2;
RNA Polymerase II Transcription Initiation	2	39	3.33333	5.40067	0.0529263	1	1	1	TAF13; GTF2F2;
Diabetes pathways	5	216	8.33333	2.43104	0.0541468	1	1	1	SPCS3; RPL37A; RPS16; RPS19; ACADVL;
Coenzyme A biosynthesis	1	6	1.66667	17.6147	0.0559078	1	1	1	SLC25A16;
phosphatidylethanolamine biosynthesis II	1	6	1.66667	17.6147	0.0559078	1	1	1	ETNK1;
Gap junction trafficking and regulation	1	6	1.66667	17.6147	0.0559078	1	1	1	GJA1;
Formation of a pool of free 40S subunits	3	92	5	3.42893	0.0570225	1	1	1	RPL37A; RPS16; RPS19;
FOXA2 and FOXA3 transcription factor networks	2	43	3.33333	4.8984	0.0629661	1	1	1	ACADVL; CEBPD;
Post-Elongation Processing of the Transcript	2	43	3.33333	4.8984	0.0629661	1	1	1	CDC40; NUDT21;
RNA Polymerase II Transcription Termination	2	43	3.33333	4.8984	0.0629661	1	1	1	CDC40; NUDT21;
Cleavage of Growing Transcript in the Termination Region	2	43	3.33333	4.8984	0.0629661	1	1	1	CDC40; NUDT21;
Activation of BAD and translocation to mitochondria	1	7	1.66667	15.1019	0.064922	1	1	1	PPP3R1;
Regulation of gene expression in beta cells	3	98	5	3.21902	0.0663857	1	1	1	RPL37A; RPS16; RPS19;
Gene Expression	7	378	11.6667	1.94376	0.0666557	1	1	1	RPL37A; RPS16; TAF13; CDC40; RPS19; NUDT21; GTF2F2;
Ion channel transport	2	46	3.33333	4.57901	0.0708849	1	1	1	GLRA3; ATP1A2;
Lipid digestion, mobilization, and transport	2	46	3.33333	4.57901	0.0708849	1	1	1	APOE; A2M;
3' -UTR-mediated translational regulation	3	102	5	3.0928	0.0729971	1	1	1	RPL37A; RPS16; RPS19;
L13a-mediated translational silencing of Ceruloplasmin expression	3	102	5	3.0928	0.0729971	1	1	1	RPL37A; RPS16; RPS19;
Interferon gamma signaling	2	47	3.33333	4.4816	0.0735938	1	1	1	HLA-C; B2M;
TCR signaling	2	47	3.33333	4.4816	0.0735938	1	1	1	PAK1; PIK3CB;
IL6-mediated signaling events	2	47	3.33333	4.4816	0.0735938	1	1	1	A2M; CEBPD;
Formation of the ternary complex, and subsequently, the 43S complex	2	47	3.33333	4.4816	0.0735938	1	1	1	RPS16; RPS19;
mitochondrial fatty acid beta-oxidation of saturated fatty acids	1	8	1.66667	13.2165	0.0738516	1	1	1	ACADVL;
GTP hydrolysis and joining of the 60S ribosomal subunit	3	103	5	3.06277	0.0746949	1	1	1	RPL37A; RPS16; RPS19;
Nonsense Mediated Decay Enhanced by the Exon Junction Complex	3	104	5	3.03333	0.0764103	1	1	1	RPL37A; RPS16; RPS19;
Nonsense-Mediated Decay	3	104	5	3.03333	0.0764103	1	1	1	RPL37A; RPS16; RPS19;
mRNA Splicing	3	107	5	2.94829	0.0816611	1	1	1	CDC40; NUDT21; GTF2F2;
mRNA Splicing - Major Pathway	3	107	5	2.94829	0.0816611	1	1	1	CDC40; NUDT21; GTF2F2;
Muscle contraction	2	50	3.33333	4.21276	0.081916	1	1	1	ACTA2; VIM;
Nef mediated downregulation of MHC class I complex cell surface expression	1	9	1.66667	11.7496	0.0826973	1	1	1	B2M;
Sodium/Proton exchangers	1	9	1.66667	11.7496	0.0826973	1	1	1	SLC9A1;
DSCAM interactions	1	9	1.66667	11.7496	0.0826973	1	1	1	PAK1;
N-Glycan antennae elongation	1	9	1.66667	11.7496	0.0826973	1	1	1	ST8SIA3;
Vitamin B5 (pantothenate) metabolism	1	9	1.66667	11.7496	0.0826973	1	1	1	SLC25A16;
prostanoid biosynthesis	1	9	1.66667	11.7496	0.0826973	1	1	1	PTGDS;
Regulation of beta-cell development	3	108	5	2.92099	0.0834456	1	1	1	RPL37A; RPS16; RPS19;
Eukaryotic Translation Initiation	3	110	5	2.86789	0.0870654	1	1	1	RPL37A; RPS16; RPS19;
Cap-dependent Translation Initiation	3	110	5	2.86789	0.0870654	1	1	1	RPL37A; RPS16; RPS19;
TRAF3-dependent IRF activation pathway	1	10	1.66667	10.5758	0.09146	1	1	1	SIKE1;
Amino acid synthesis and interconversion (transamination)	1	10	1.66667	10.5758	0.09146	1	1	1	GLUL;
Ribosomal scanning and start codon recognition	2	54	3.33333	3.90076	0.0934378	1	1	1	RPS16; RPS19;
Translation initiation complex formation	2	54	3.33333	3.90076	0.0934378	1	1	1	RPS16; RPS19;
Activation of the mRNA upon binding of the cap-binding complex and eIFs, and subsequent binding to 43S	2	55	3.33333	3.82985	0.0963888	1	1	1	RPS16; RPS19;
CDC42 signaling events	11	755	18.3333	1.52849	0.0985066	1	1	1	PPP2CB; SKIL; SLC9A1; SVIL; PAK1; RORA; AGT; B2M; GJA1; A2M; CEBPD;
Formation and Maturation of mRNA Transcript	4	185	6.66667	2.27184	0.0992409	1	1	1	TAF13; CDC40; NUDT21; GTF2F2;
Epithelial-to-mesenchymal transition	4	185	6.66667	2.27184	0.0992409	1	1	1	AKT3; GJA1; PTGDS; VIM;
Metabolism of proteins	5	259	8.33333	2.02744	0.0996889	1	1	1	RPL37A; ST8SIA3; RPS16; RPS19; TUBB2B;
Caspase-mediated cleavage of cytoskeletal proteins	1	11	1.66667	9.61528	0.10014	1	1	1	VIM;
Translation	3	117	5	2.69632	0.100249	1	1	1	RPL37A; RPS16; RPS19;
RNA Polymerase II Pre-transcription Events	2	58	3.33333	3.63179	0.105399	1	1	1	TAF13; GTF2F2;
Regulation of CDC42 activity	11	768	18.3333	1.50262	0.107948	1	1	1	PPP2CB; SKIL; SLC9A1; SVIL; PAK1; RORA; AGT; B2M; GJA1; A2M; CEBPD;
valine degradation I	1	12	1.66667	8.81467	0.108739	1	1	1	ALDH6A1;
Post-chaperonin tubulin folding pathway	1	12	1.66667	8.81467	0.108739	1	1	1	TUBB2B;
N-glycan antennae elongation in the medial/trans-Golgi	1	12	1.66667	8.81467	0.108739	1	1	1	ST8SIA3;
Cytokine Signaling in Immune system	4	193	6.66667	2.17767	0.111438	1	1	1	PPP2CB; HLA-C; B2M; ISG15;
Transcription of the HIV genome	2	60	3.33333	3.51075	0.111529	1	1	1	TAF13; GTF2F2;
TGFBR	3	125	5	2.52377	0.116238	1	1	1	SKIL; UBE2D1; SNX2;
Synthesis, Secretion, and Inactivation of Glucose-dependent Insulinotropic Polypeptide (GIP)	1	13	1.66667	8.13714	0.117257	1	1	1	SPCS3;
Signaling by TGF beta	1	13	1.66667	8.13714	0.117257	1	1	1	UBE2D1;
Validated nuclear estrogen receptor alpha network	2	64	3.33333	3.29136	0.124061	1	1	1	HSF2; C3;
Mitochondrial Fatty Acid Beta-Oxidation	1	14	1.66667	7.55633	0.125695	1	1	1	ACADVL;
Viral Messenger RNA Synthesis	1	14	1.66667	7.55633	0.125695	1	1	1	GTF2F2;
Processing of Intronless Pre-mRNAs	1	14	1.66667	7.55633	0.125695	1	1	1	NUDT21;
HIV Infection	4	203	6.66667	2.0704	0.127586	1	1	1	UBE2D1; TAF13; B2M; GTF2F2;
RIG-I/MDA5 mediated induction of IFN-alpha/beta pathways	2	67	3.33333	3.14401	0.133675	1	1	1	SIKE1; ISG15;
Validated nuclear estrogen receptor beta network	1	15	1.66667	7.05291	0.134053	1	1	1	C3;
Initial triggering of complement	1	15	1.66667	7.05291	0.134053	1	1	1	C3;
Sema3A PAK dependent Axon repulsion	1	15	1.66667	7.05291	0.134053	1	1	1	PAK1;
Chromosome Maintenance	2	69	3.33333	3.05289	0.140177	1	1	1	RSF1; HIST1H4H;
Antigen processing: Ubiquitination & Proteasome degradation	2	69	3.33333	3.05289	0.140177	1	1	1	UBE2D1; LNPEP;
Conversion from APC/C:Cdc20 to APC/C:Cdh1 in late anaphase	1	16	1.66667	6.61238	0.142333	1	1	1	UBE2D1;
Chylomicron-mediated lipid transport	1	16	1.66667	6.61238	0.142333	1	1	1	APOE;
Spry regulation of FGF signaling	1	16	1.66667	6.61238	0.142333	1	1	1	PPP2CB;
Synthesis, Secretion, and Deacylation of Ghrelin	1	16	1.66667	6.61238	0.142333	1	1	1	SPCS3;
Processing of Capped Intron-Containing Pre-mRNA	3	138	5	2.28604	0.144101	1	1	1	CDC40; NUDT21; GTF2F2;
Negative regulation of FGFR signaling	1	17	1.66667	6.22364	0.150536	1	1	1	PPP2CB;
Activation of BH3-only proteins	1	17	1.66667	6.22364	0.150536	1	1	1	PPP3R1;
Branched-chain amino acid catabolism	1	17	1.66667	6.22364	0.150536	1	1	1	ALDH6A1;
Ligand-gated ion channel transport	1	17	1.66667	6.22364	0.150536	1	1	1	GLRA3;
GABA synthesis, release, reuptake and degradation	1	17	1.66667	6.22364	0.150536	1	1	1	SLC6A1;
PAR1-mediated thrombin signaling events	16	1296	26.6667	1.29482	0.156882	1	1	1	PPP2CB; AKT3; SKIL; SLC9A1; SVIL; PAK1; UBE2D1; RORA; SNX2; AGT; B2M; GJA1; A2M; ACTA2; CEBPD; LNPEP;
Thrombin/protease-activated receptor (PAR) pathway	16	1297	26.6667	1.29383	0.157644	1	1	1	PPP2CB; AKT3; SKIL; SLC9A1; SVIL; PAK1; UBE2D1; RORA; SNX2; AGT; B2M; GJA1; A2M; ACTA2; CEBPD; LNPEP;
Inhibition of the proteolytic activity of APC/C required for the onset of anaphase by mitotic spindle checkpoint components	1	18	1.66667	5.87808	0.15866	1	1	1	UBE2D1;
Inactivation of APC/C via direct inhibition of the APC/C complex	1	18	1.66667	5.87808	0.15866	1	1	1	UBE2D1;
Intrinsic Pathway	1	18	1.66667	5.87808	0.15866	1	1	1	A2M;
Mitotic Telophase /Cytokinesis	1	18	1.66667	5.87808	0.15866	1	1	1	UBE2D1;
Synthesis, Secretion, and Inactivation of Glucagon-like Peptide-1 (GLP-1)	1	18	1.66667	5.87808	0.15866	1	1	1	SPCS3;
DARPP-32 events	1	18	1.66667	5.87808	0.15866	1	1	1	PPP3R1;
CD28 dependent Vav1 pathway	1	18	1.66667	5.87808	0.15866	1	1	1	PAK1;
Tie2 Signaling	1	18	1.66667	5.87808	0.15866	1	1	1	PIK3CB;
Na+/Cl- dependent neurotransmitter transporters	1	18	1.66667	5.87808	0.15866	1	1	1	SLC6A1;
Phosphorylation of the APC/C	1	18	1.66667	5.87808	0.15866	1	1	1	UBE2D1;
Polo-like kinase mediated events	1	18	1.66667	5.87808	0.15866	1	1	1	UBE2D1;
Generation of second messenger molecules	1	19	1.66667	5.56887	0.166709	1	1	1	PAK1;
EPHA2 forward signaling	1	19	1.66667	5.56887	0.166709	1	1	1	PAK1;
Mitotic Spindle Checkpoint	1	19	1.66667	5.56887	0.166709	1	1	1	UBE2D1;
glutathione-mediated detoxification	1	19	1.66667	5.56887	0.166709	1	1	1	GSTM5;
Signaling by BMP	1	19	1.66667	5.56887	0.166709	1	1	1	UBE2D1;
Phosphorylation of Emi1	1	20	1.66667	5.29056	0.174682	1	1	1	UBE2D1;
Effects of PIP2 hydrolysis	1	20	1.66667	5.29056	0.174682	1	1	1	DGKZ;
Nef-mediates down modulation of cell surface receptors by recruiting them to clathrin adapters	1	20	1.66667	5.29056	0.174682	1	1	1	B2M;
TRAIL signaling pathway	16	1325	26.6667	1.26648	0.179823	1	1	1	PPP2CB; AKT3; SKIL; SLC9A1; SVIL; PAK1; UBE2D1; RORA; AGT; B2M; GJA1; A2M; ACTA2; CEBPD; VIM; LNPEP;
FOXA transcription factor networks	2	81	3.33333	2.60067	0.180463	1	1	1	ACADVL; CEBPD;
Packaging Of Telomere Ends	1	21	1.66667	5.03875	0.18258	1	1	1	HIST1H4H;
Incretin Synthesis, Secretion, and Inactivation	1	21	1.66667	5.03875	0.18258	1	1	1	SPCS3;
Metabolism of mRNA	4	234	6.66667	1.79613	0.183272	1	1	1	RPL37A; RPS16; UBE2D1; RPS19;
mRNA Processing	3	157	5	2.0094	0.188293	1	1	1	CDC40; NUDT21; GTF2F2;
Mitotic Metaphase/Anaphase Transition	1	22	1.66667	4.80982	0.190403	1	1	1	UBE2D1;
APC/C:Cdc20 mediated degradation of Cyclin B	1	22	1.66667	4.80982	0.190403	1	1	1	UBE2D1;
Complement cascade	1	22	1.66667	4.80982	0.190403	1	1	1	C3;
M Phase	3	158	5	1.99669	0.190714	1	1	1	UBE2D1; DCTN2; DSN1;
Apoptosis	3	158	5	1.99669	0.190714	1	1	1	PPP3R1; UBE2D1; VIM;
APC-Cdc20 mediated degradation of Nek2A	1	23	1.66667	4.60079	0.198153	1	1	1	UBE2D1;
BMAL1:CLOCK/NPAS2 Activates Gene Expression	1	23	1.66667	4.60079	0.198153	1	1	1	RORA;
Abortive elongation of HIV-1 transcript in the absence of Tat	1	23	1.66667	4.60079	0.198153	1	1	1	GTF2F2;
Post-Elongation Processing of Intronless pre-mRNA	1	23	1.66667	4.60079	0.198153	1	1	1	NUDT21;
Processing of Capped Intronless Pre-mRNA	1	23	1.66667	4.60079	0.198153	1	1	1	NUDT21;
Signaling events mediated by PRL	1	23	1.66667	4.60079	0.198153	1	1	1	AGT;
Smooth Muscle Contraction	1	24	1.66667	4.40917	0.20583	1	1	1	ACTA2;
triacylglycerol biosynthesis	1	24	1.66667	4.40917	0.20583	1	1	1	PPAP2B;
Peptide ligand-binding receptors	3	167	5	1.88909	0.21285	1	1	1	AGT; C3; SST;
TRAF6 mediated IRF7 activation	1	25	1.66667	4.23287	0.213434	1	1	1	SIKE1;
Late Phase of HIV Life Cycle	2	92	3.33333	2.28975	0.218744	1	1	1	TAF13; GTF2F2;
S1P2 pathway	1	26	1.66667	4.07013	0.220967	1	1	1	PAK1;
RNA Pol II CTD phosphorylation and interaction with CE	1	26	1.66667	4.07013	0.220967	1	1	1	GTF2F2;
RNA Pol II CTD phosphorylation and interaction with CE - 11	1	26	1.66667	4.07013	0.220967	1	1	1	GTF2F2;
Neurotransmitter Release Cycle	1	26	1.66667	4.07013	0.220967	1	1	1	SLC6A1;
3-phosphoinositide biosynthesis	1	26	1.66667	4.07013	0.220967	1	1	1	PIK3CB;
Integrin family cell surface interactions	16	1375	26.6667	1.22043	0.223342	1	1	1	PPP2CB; AKT3; SKIL; SLC9A1; SVIL; PAK1; UBE2D1; RORA; AGT; B2M; GJA1; A2M; ACTA2; CEBPD; LNPEP; C3;
Transport of inorganic cations/anions and amino acids/oligopeptides	2	94	3.33333	2.24104	0.225791	1	1	1	SLC9A1; SLC1A3;
The role of Nef in HIV-1 replication and disease pathogenesis	1	27	1.66667	3.91944	0.228429	1	1	1	B2M;
GPVI-mediated activation cascade	1	27	1.66667	3.91944	0.228429	1	1	1	PIK3CB;
Metabolism of lipids and lipoproteins	4	257	6.66667	1.63539	0.229019	1	1	1	ACADVL; APOE; A2M; PPAP2B;
Class I PI3K signaling events mediated by Akt	15	1285	25	1.22434	0.230749	1	1	1	PPP2CB; AKT3; SKIL; SLC9A1; SVIL; PAK1; UBE2D1; RORA; AGT; B2M; GJA1; A2M; ACTA2; CEBPD; LNPEP;
EGF receptor (ErbB1) signaling pathway	15	1285	25	1.22434	0.230749	1	1	1	PPP2CB; AKT3; SKIL; SLC9A1; SVIL; PAK1; UBE2D1; RORA; AGT; B2M; GJA1; A2M; ACTA2; CEBPD; LNPEP;
Arf6 downstream pathway	15	1285	25	1.22434	0.230749	1	1	1	PPP2CB; AKT3; SKIL; SLC9A1; SVIL; PAK1; UBE2D1; RORA; AGT; B2M; GJA1; A2M; ACTA2; CEBPD; LNPEP;
Internalization of ErbB1	15	1285	25	1.22434	0.230749	1	1	1	PPP2CB; AKT3; SKIL; SLC9A1; SVIL; PAK1; UBE2D1; RORA; AGT; B2M; GJA1; A2M; ACTA2; CEBPD; LNPEP;
Arf6 trafficking events	15	1285	25	1.22434	0.230749	1	1	1	PPP2CB; AKT3; SKIL; SLC9A1; SVIL; PAK1; UBE2D1; RORA; AGT; B2M; GJA1; A2M; ACTA2; CEBPD; LNPEP;
S1P1 pathway	15	1285	25	1.22434	0.230749	1	1	1	PPP2CB; AKT3; SKIL; SLC9A1; SVIL; PAK1; UBE2D1; RORA; AGT; B2M; GJA1; A2M; ACTA2; CEBPD; LNPEP;
PDGFR-beta signaling pathway	15	1285	25	1.22434	0.230749	1	1	1	PPP2CB; AKT3; SKIL; SLC9A1; SVIL; PAK1; UBE2D1; RORA; AGT; B2M; GJA1; A2M; ACTA2; CEBPD; LNPEP;
mTOR signaling pathway	15	1285	25	1.22434	0.230749	1	1	1	PPP2CB; AKT3; SKIL; SLC9A1; SVIL; PAK1; UBE2D1; RORA; AGT; B2M; GJA1; A2M; ACTA2; CEBPD; LNPEP;
Class I PI3K signaling events	15	1285	25	1.22434	0.230749	1	1	1	PPP2CB; AKT3; SKIL; SLC9A1; SVIL; PAK1; UBE2D1; RORA; AGT; B2M; GJA1; A2M; ACTA2; CEBPD; LNPEP;
Urokinase-type plasminogen activator (uPA) and uPAR-mediated signaling	15	1285	25	1.22434	0.230749	1	1	1	PPP2CB; AKT3; SKIL; SLC9A1; SVIL; PAK1; UBE2D1; RORA; AGT; B2M; GJA1; A2M; ACTA2; CEBPD; LNPEP;
ErbB1 downstream signaling	15	1285	25	1.22434	0.230749	1	1	1	PPP2CB; AKT3; SKIL; SLC9A1; SVIL; PAK1; UBE2D1; RORA; AGT; B2M; GJA1; A2M; ACTA2; CEBPD; LNPEP;
Signaling events mediated by focal adhesion kinase	15	1285	25	1.22434	0.230749	1	1	1	PPP2CB; AKT3; SKIL; SLC9A1; SVIL; PAK1; UBE2D1; RORA; AGT; B2M; GJA1; A2M; ACTA2; CEBPD; LNPEP;
Arf6 signaling events	15	1285	25	1.22434	0.230749	1	1	1	PPP2CB; AKT3; SKIL; SLC9A1; SVIL; PAK1; UBE2D1; RORA; AGT; B2M; GJA1; A2M; ACTA2; CEBPD; LNPEP;
Insulin Pathway	15	1285	25	1.22434	0.230749	1	1	1	PPP2CB; AKT3; SKIL; SLC9A1; SVIL; PAK1; UBE2D1; RORA; AGT; B2M; GJA1; A2M; ACTA2; CEBPD; LNPEP;
EGFR-dependent Endothelin signaling events	15	1286	25	1.22339	0.23171	1	1	1	PPP2CB; AKT3; SKIL; SLC9A1; SVIL; PAK1; UBE2D1; RORA; AGT; B2M; GJA1; A2M; ACTA2; CEBPD; LNPEP;
G2/M Transition	2	96	3.33333	2.19436	0.232856	1	1	1	UBE2D1; DCTN2;
IGF1 pathway	15	1288	25	1.22149	0.233636	1	1	1	PPP2CB; AKT3; SKIL; SLC9A1; SVIL; PAK1; UBE2D1; RORA; AGT; B2M; GJA1; A2M; ACTA2; CEBPD; LNPEP;
IL5-mediated signaling events	15	1289	25	1.22054	0.234601	1	1	1	PPP2CB; AKT3; SKIL; SLC9A1; SVIL; PAK1; UBE2D1; RORA; AGT; B2M; GJA1; A2M; ACTA2; CEBPD; LNPEP;
GMCSF-mediated signaling events	15	1289	25	1.22054	0.234601	1	1	1	PPP2CB; AKT3; SKIL; SLC9A1; SVIL; PAK1; UBE2D1; RORA; AGT; B2M; GJA1; A2M; ACTA2; CEBPD; LNPEP;
Signaling events mediated by Hepatocyte Growth Factor Receptor (c-Met)	15	1290	25	1.21959	0.235569	1	1	1	PPP2CB; AKT3; SKIL; SLC9A1; SVIL; PAK1; UBE2D1; RORA; AGT; B2M; GJA1; A2M; ACTA2; CEBPD; LNPEP;
PDGF receptor signaling network	15	1290	25	1.21959	0.235569	1	1	1	PPP2CB; AKT3; SKIL; SLC9A1; SVIL; PAK1; UBE2D1; RORA; AGT; B2M; GJA1; A2M; ACTA2; CEBPD; LNPEP;
Beta2 integrin cell surface interactions	1	28	1.66667	3.77951	0.235821	1	1	1	C3;
Protein folding	1	28	1.66667	3.77951	0.235821	1	1	1	TUBB2B;
Negative regulators of RIG-I/MDA5 signaling	1	28	1.66667	3.77951	0.235821	1	1	1	ISG15;
Transport to the Golgi and subsequent modification	1	28	1.66667	3.77951	0.235821	1	1	1	ST8SIA3;
mRNA Capping	1	28	1.66667	3.77951	0.235821	1	1	1	GTF2F2;
Nectin adhesion pathway	15	1292	25	1.21771	0.23751	1	1	1	PPP2CB; AKT3; SKIL; SLC9A1; SVIL; PAK1; UBE2D1; RORA; AGT; B2M; GJA1; A2M; ACTA2; CEBPD; LNPEP;
IL3-mediated signaling events	15	1292	25	1.21771	0.23751	1	1	1	PPP2CB; AKT3; SKIL; SLC9A1; SVIL; PAK1; UBE2D1; RORA; AGT; B2M; GJA1; A2M; ACTA2; CEBPD; LNPEP;
Signaling events mediated by VEGFR1 and VEGFR2	15	1293	25	1.21676	0.238483	1	1	1	PPP2CB; AKT3; SKIL; SLC9A1; SVIL; PAK1; UBE2D1; RORA; AGT; B2M; GJA1; A2M; ACTA2; CEBPD; LNPEP;
IFN-gamma pathway	15	1293	25	1.21676	0.238483	1	1	1	PPP2CB; AKT3; SKIL; SLC9A1; SVIL; PAK1; UBE2D1; RORA; AGT; B2M; GJA1; A2M; ACTA2; CEBPD; LNPEP;
Signaling by Aurora kinases	2	98	3.33333	2.14958	0.239936	1	1	1	PAK1; VIM;
Glypican 1 network	15	1296	25	1.21395	0.241412	1	1	1	PPP2CB; AKT3; SKIL; SLC9A1; SVIL; PAK1; UBE2D1; RORA; AGT; B2M; GJA1; A2M; ACTA2; CEBPD; LNPEP;
Syndecan-1-mediated signaling events	15	1297	25	1.21301	0.242393	1	1	1	PPP2CB; AKT3; SKIL; SLC9A1; SVIL; PAK1; UBE2D1; RORA; AGT; B2M; GJA1; A2M; ACTA2; CEBPD; LNPEP;
Sphingolipid metabolism	1	29	1.66667	3.64923	0.243143	1	1	1	PPAP2B;
Amine compound SLC transporters	1	29	1.66667	3.64923	0.243143	1	1	1	SLC6A1;
Ion transport by P-type ATPases	1	29	1.66667	3.64923	0.243143	1	1	1	ATP1A2;
Insulin-mediated glucose transport	1	29	1.66667	3.64923	0.243143	1	1	1	LNPEP;
S1P3 pathway	1	29	1.66667	3.64923	0.243143	1	1	1	AKT3;
Nephrin interactions	1	29	1.66667	3.64923	0.243143	1	1	1	PIK3CB;
Plasma membrane estrogen receptor signaling	15	1298	25	1.21208	0.243374	1	1	1	PPP2CB; AKT3; SKIL; SLC9A1; SVIL; PAK1; UBE2D1; RORA; AGT; B2M; GJA1; A2M; ACTA2; CEBPD; LNPEP;
Mitotic G2-G2/M phases	2	99	3.33333	2.12787	0.243481	1	1	1	UBE2D1; DCTN2;
Mitotic Prometaphase	2	99	3.33333	2.12787	0.243481	1	1	1	UBE2D1; DSN1;
VEGF and VEGFR signaling network	15	1301	25	1.20928	0.246331	1	1	1	PPP2CB; AKT3; SKIL; SLC9A1; SVIL; PAK1; UBE2D1; RORA; AGT; B2M; GJA1; A2M; ACTA2; CEBPD; LNPEP;
Alpha9 beta1 integrin signaling events	15	1302	25	1.20835	0.24732	1	1	1	PPP2CB; AKT3; SKIL; SLC9A1; SVIL; PAK1; UBE2D1; RORA; AGT; B2M; GJA1; A2M; ACTA2; CEBPD; LNPEP;
Endothelins	15	1304	25	1.2065	0.249302	1	1	1	PPP2CB; AKT3; SKIL; SLC9A1; SVIL; PAK1; UBE2D1; RORA; AGT; B2M; GJA1; A2M; ACTA2; CEBPD; LNPEP;
LKB1 signaling events	15	1305	25	1.20558	0.250297	1	1	1	PPP2CB; AKT3; SKIL; SLC9A1; SVIL; PAK1; UBE2D1; RORA; AGT; B2M; GJA1; A2M; ACTA2; CEBPD; LNPEP;
Tat-mediated HIV-1 elongation arrest and recovery	1	30	1.66667	3.52763	0.250396	1	1	1	GTF2F2;
PI3K/AKT activation	1	30	1.66667	3.52763	0.250396	1	1	1	PIK3CB;
Pausing and recovery of Tat-mediated HIV-1 elongation	1	30	1.66667	3.52763	0.250396	1	1	1	GTF2F2;
Striated Muscle Contraction	1	30	1.66667	3.52763	0.250396	1	1	1	VIM;
ErbB receptor signaling network	15	1308	25	1.20281	0.253289	1	1	1	PPP2CB; AKT3; SKIL; SLC9A1; SVIL; PAK1; UBE2D1; RORA; AGT; B2M; GJA1; A2M; ACTA2; CEBPD; LNPEP;
Sphingosine 1-phosphate (S1P) pathway	15	1308	25	1.20281	0.253289	1	1	1	PPP2CB; AKT3; SKIL; SLC9A1; SVIL; PAK1; UBE2D1; RORA; AGT; B2M; GJA1; A2M; ACTA2; CEBPD; LNPEP;
Innate Immune System	3	183	5	1.72393	0.25347	1	1	1	SIKE1; ISG15; C3;
Elongation arrest and recovery	1	31	1.66667	3.41387	0.257581	1	1	1	GTF2F2;
HIV-1 elongation arrest and recovery	1	31	1.66667	3.41387	0.257581	1	1	1	GTF2F2;
Pausing and recovery of HIV-1 elongation	1	31	1.66667	3.41387	0.257581	1	1	1	GTF2F2;
Pausing and recovery of elongation	1	31	1.66667	3.41387	0.257581	1	1	1	GTF2F2;
RNA Polymerase I Promoter Opening	1	31	1.66667	3.41387	0.257581	1	1	1	HIST1H4H;
HIV Life Cycle	2	103	3.33333	2.04524	0.257683	1	1	1	TAF13; GTF2F2;
Circadian Clock	1	32	1.66667	3.30722	0.264698	1	1	1	RORA;
Downstream TCR signaling	1	32	1.66667	3.30722	0.264698	1	1	1	PIK3CB;
Formation of the Early Elongation Complex	1	32	1.66667	3.30722	0.264698	1	1	1	GTF2F2;
Formation of the HIV-1 Early Elongation Complex	1	32	1.66667	3.30722	0.264698	1	1	1	GTF2F2;
Netrin-mediated signaling events	1	32	1.66667	3.30722	0.264698	1	1	1	PAK1;
Metabolism of amino acids and derivatives	3	188	5	1.67808	0.266413	1	1	1	UBE2D1; GLUL; ALDH6A1;
Formation of Fibrin Clot (Clotting Cascade)	1	33	1.66667	3.20703	0.271748	1	1	1	A2M;
Regulation of Androgen receptor activity	2	108	3.33333	1.95056	0.27546	1	1	1	SVIL; NR2C2;
Metabolism of RNA	4	281	6.66667	1.49572	0.27954	1	1	1	RPL37A; RPS16; UBE2D1; RPS19;
Glypican pathway	15	1335	25	1.17848	0.28088	1	1	1	PPP2CB; AKT3; SKIL; SLC9A1; SVIL; PAK1; UBE2D1; RORA; AGT; B2M; GJA1; A2M; ACTA2; CEBPD; LNPEP;
Signal transduction by L1	1	35	1.66667	3.02383	0.285649	1	1	1	PAK1;
Proteoglycan syndecan-mediated signaling events	15	1342	25	1.17234	0.288215	1	1	1	PPP2CB; AKT3; SKIL; SLC9A1; SVIL; PAK1; UBE2D1; RORA; AGT; B2M; GJA1; A2M; ACTA2; CEBPD; LNPEP;
Transmembrane transport of small molecules	5	378	8.33333	1.38919	0.291784	1	1	1	SLC9A1; SLC6A1; GLRA3; SLC1A3; ATP1A2;
CD28 co-stimulation	1	36	1.66667	2.93986	0.292501	1	1	1	PAK1;
Beta1 integrin cell surface interactions	15	1348	25	1.16712	0.294559	1	1	1	PPP2CB; AKT3; SKIL; SLC9A1; SVIL; PAK1; UBE2D1; RORA; AGT; B2M; GJA1; A2M; ACTA2; CEBPD; LNPEP;
Regulation of IFNA signaling	1	38	1.66667	2.78517	0.306012	1	1	1	PPP2CB;
PI3K Cascade	1	38	1.66667	2.78517	0.306012	1	1	1	PIK3CB;
Cell-Cell communication	2	117	3.33333	1.80053	0.307407	1	1	1	PAK1; PIK3CB;
Apoptotic cleavage of cellular proteins	1	39	1.66667	2.71377	0.312672	1	1	1	VIM;
Signaling events mediated by HDAC Class III	1	39	1.66667	2.71377	0.312672	1	1	1	HIST1H4H;
EPHB forward signaling	1	40	1.66667	2.64594	0.31927	1	1	1	PAK1;
Transmission across Chemical Synapses	2	121	3.33333	1.74101	0.321538	1	1	1	SLC6A1; GLUL;
Aurora B signaling	1	41	1.66667	2.58142	0.325805	1	1	1	VIM;
Formation of HIV-1 elongation complex containing HIV-1 Tat	1	41	1.66667	2.58142	0.325805	1	1	1	GTF2F2;
Tat-mediated elongation of the HIV-1 transcript	1	41	1.66667	2.58142	0.325805	1	1	1	GTF2F2;
HIV-1 Transcription Elongation	1	41	1.66667	2.58142	0.325805	1	1	1	GTF2F2;
Regulation of cytoplasmic and nuclear SMAD2/3 signaling	4	305	6.66667	1.37803	0.331762	1	1	1	PPP2CB; SKIL; SLC9A1; PAK1;
TGF-beta receptor signaling	4	305	6.66667	1.37803	0.331762	1	1	1	PPP2CB; SKIL; SLC9A1; PAK1;
Regulation of nuclear SMAD2/3 signaling	4	305	6.66667	1.37803	0.331762	1	1	1	PPP2CB; SKIL; SLC9A1; PAK1;
Meiotic Recombination	1	42	1.66667	2.51998	0.332278	1	1	1	HIST1H4H;
Formation of HIV-1 elongation complex in the absence of HIV-1 Tat	1	42	1.66667	2.51998	0.332278	1	1	1	GTF2F2;
RNA Polymerase II Transcription Elongation	1	42	1.66667	2.51998	0.332278	1	1	1	GTF2F2;
Formation of RNA Pol II elongation complex	1	42	1.66667	2.51998	0.332278	1	1	1	GTF2F2;
mRNA Splicing - Minor Pathway	1	42	1.66667	2.51998	0.332278	1	1	1	GTF2F2;
EphrinA-EPHA pathway	1	43	1.66667	2.46139	0.33869	1	1	1	PAK1;
Activation of Chaperones by IRE1alpha	1	45	1.66667	2.35201	0.351333	1	1	1	ACADVL;
Androgen-mediated signaling	2	130	3.33333	1.62049	0.353076	1	1	1	SVIL; NR2C2;
Meiotic Synapsis	1	47	1.66667	2.25195	0.363739	1	1	1	HIST1H4H;
Metabolism of vitamins and cofactors	1	47	1.66667	2.25195	0.363739	1	1	1	SLC25A16;
Metabolism of water-soluble vitamins and cofactors	1	47	1.66667	2.25195	0.363739	1	1	1	SLC25A16;
Validated transcriptional targets of AP1 family members Fra1 and Fra2	2	134	3.33333	1.57212	0.366945	1	1	1	B2M; GJA1;
ALK1 signaling events	4	321	6.66667	1.30934	0.366985	1	1	1	PPP2CB; SKIL; SLC9A1; PAK1;
Amino acid and oligopeptide SLC transporters	1	48	1.66667	2.20504	0.369854	1	1	1	SLC1A3;
Apoptotic execution phase	1	48	1.66667	2.20504	0.369854	1	1	1	VIM;
RNA Polymerase I Chain Elongation	1	48	1.66667	2.20504	0.369854	1	1	1	HIST1H4H;
Regulation of Insulin Secretion	1	48	1.66667	2.20504	0.369854	1	1	1	SPCS3;
ALK1 pathway	4	324	6.66667	1.29722	0.373596	1	1	1	PPP2CB; SKIL; SLC9A1; PAK1;
Telomere Maintenance	1	49	1.66667	2.16005	0.375911	1	1	1	HIST1H4H;
Platelet activation, signaling and aggregation	2	138	3.33333	1.52656	0.380704	1	1	1	DGKZ; PIK3CB;
EGFR1	2	138	3.33333	1.52656	0.380704	1	1	1	PIK3CB; GJA1;
Signaling mediated by p38-alpha and p38-beta	1	50	1.66667	2.11686	0.381911	1	1	1	SLC9A1;
Angiopoietin receptor Tie2-mediated signaling	1	50	1.66667	2.11686	0.381911	1	1	1	PAK1;
Transport of Mature mRNA derived from an Intron-Containing Transcript	1	51	1.66667	2.07536	0.387854	1	1	1	CDC40;
IRS-mediated signalling	1	51	1.66667	2.07536	0.387854	1	1	1	PIK3CB;
Host Interactions of HIV factors	2	141	3.33333	1.49408	0.390945	1	1	1	UBE2D1; B2M;
Caspase cascade in apoptosis	1	52	1.66667	2.03546	0.393741	1	1	1	VIM;
Costimulation by the CD28 family	1	52	1.66667	2.03546	0.393741	1	1	1	PAK1;
Developmental Biology	5	432	8.33333	1.21555	0.395577	1	1	1	RPL37A; RPS16; PAK1; RPS19; CEBPD;
IRS-related events	1	53	1.66667	1.99706	0.399572	1	1	1	PIK3CB;
Opioid Signalling	1	53	1.66667	1.99706	0.399572	1	1	1	PPP3R1;
RNA Polymerase I Promoter Clearance	1	54	1.66667	1.96009	0.405348	1	1	1	HIST1H4H;
Mitotic M-M/G1 phases	3	242	5	1.30365	0.408131	1	1	1	UBE2D1; DCTN2; DSN1;
Transport of Mature Transcript to Cytoplasm	1	55	1.66667	1.92445	0.41107	1	1	1	CDC40;
RNA Polymerase I Transcription	1	56	1.66667	1.89009	0.416737	1	1	1	HIST1H4H;
Insulin receptor signalling cascade	1	56	1.66667	1.89009	0.416737	1	1	1	PIK3CB;
SLC-mediated transmembrane transport	3	247	5	1.27726	0.421058	1	1	1	SLC9A1; SLC6A1; SLC1A3;
Autodegradation of Cdh1 by Cdh1:APC/C	1	60	1.66667	1.76411	0.438875	1	1	1	UBE2D1;
EphrinB-EPHB pathway	1	60	1.66667	1.76411	0.438875	1	1	1	PAK1;
Loss of Nlp from mitotic centrosomes	1	61	1.66667	1.73519	0.444279	1	1	1	DCTN2;
Loss of proteins required for interphase microtubule organizationÃÂ from the centrosome	1	61	1.66667	1.73519	0.444279	1	1	1	DCTN2;
Coregulation of Androgen receptor activity	1	61	1.66667	1.73519	0.444279	1	1	1	SVIL;
Mitotic Prophase	1	62	1.66667	1.70721	0.449632	1	1	1	DCTN2;
Golgi Cisternae Pericentriolar Stack Reorganization	1	62	1.66667	1.70721	0.449632	1	1	1	DCTN2;
Unfolded Protein Response	1	63	1.66667	1.68012	0.454934	1	1	1	ACADVL;
Validated targets of C-MYC transcriptional repression	1	63	1.66667	1.68012	0.454934	1	1	1	CEBPD;
DNA Replication	3	261	5	1.20875	0.456758	1	1	1	UBE2D1; DCTN2; DSN1;
Aurora A signaling	1	64	1.66667	1.65387	0.460186	1	1	1	PAK1;
Validated transcriptional targets of deltaNp63 isoforms	1	64	1.66667	1.65387	0.460186	1	1	1	CEBPD;
Semaphorin interactions	1	64	1.66667	1.65387	0.460186	1	1	1	PAK1;
Downstream signaling in na&#xef;ve CD8+ T cells	1	65	1.66667	1.62843	0.465388	1	1	1	B2M;
Regulation of p38-alpha and p38-beta	2	164	3.33333	1.28456	0.466785	1	1	1	SLC9A1; PAK1;
Ubiquitin-dependent degradation of Cyclin D1	1	66	1.66667	1.60376	0.470541	1	1	1	UBE2D1;
Regulation of activated PAK-2p34 by proteasome mediated degradation	1	66	1.66667	1.60376	0.470541	1	1	1	UBE2D1;
CDK-mediated phosphorylation and removal of Cdc6	1	66	1.66667	1.60376	0.470541	1	1	1	UBE2D1;
Ubiquitin-dependent degradation of Cyclin D	1	66	1.66667	1.60376	0.470541	1	1	1	UBE2D1;
HIF-1-alpha transcription factor network	1	66	1.66667	1.60376	0.470541	1	1	1	RORA;
Regulation of retinoblastoma protein	1	66	1.66667	1.60376	0.470541	1	1	1	CEBPD;
APC/C:Cdc20 mediated degradation of Securin	1	66	1.66667	1.60376	0.470541	1	1	1	UBE2D1;
SCF(Skp2)-mediated degradation of p27/p21	1	67	1.66667	1.57983	0.475645	1	1	1	UBE2D1;
Cross-presentation of soluble exogenous antigens (endosomes)	1	67	1.66667	1.57983	0.475645	1	1	1	UBE2D1;
Vpu mediated degradation of CD4	1	67	1.66667	1.57983	0.475645	1	1	1	UBE2D1;
Autodegradation of the E3 ubiquitin ligase COP1	1	68	1.66667	1.5566	0.480701	1	1	1	UBE2D1;
Hemostasis	4	375	6.66667	1.1208	0.484234	1	1	1	DGKZ; PIK3CB; A2M; HBB;
Transcriptional Regulation of White Adipocyte Differentiation	1	69	1.66667	1.53404	0.485709	1	1	1	CEBPD;
APC/C:Cdh1 mediated degradation of Cdc20 and other APC/C:Cdh1 targeted proteins in late mitosis/early G1	1	69	1.66667	1.53404	0.485709	1	1	1	UBE2D1;
Stabilization of p53	1	69	1.66667	1.53404	0.485709	1	1	1	UBE2D1;
Ubiquitin Mediated Degradation of Phosphorylated Cdc25A	1	69	1.66667	1.53404	0.485709	1	1	1	UBE2D1;
Vif-mediated degradation of APOBEC3G	1	69	1.66667	1.53404	0.485709	1	1	1	UBE2D1;
Cdc20:Phospho-APC/C mediated degradation of Cyclin A	1	69	1.66667	1.53404	0.485709	1	1	1	UBE2D1;
TNF alpha/NF-kB	2	171	3.33333	1.23198	0.488791	1	1	1	NR2C2; PEG3;
Class A/1 (Rhodopsin-like receptors)	3	274	5	1.1514	0.489116	1	1	1	AGT; C3; SST;
SCF-beta-TrCP mediated degradation of Emi1	1	70	1.66667	1.51213	0.490669	1	1	1	UBE2D1;
p53-Independent DNA Damage Response	1	70	1.66667	1.51213	0.490669	1	1	1	UBE2D1;
Regulation of ornithine decarboxylase (ODC)	1	70	1.66667	1.51213	0.490669	1	1	1	UBE2D1;
p53-Independent G1/S DNA damage checkpoint	1	70	1.66667	1.51213	0.490669	1	1	1	UBE2D1;
Centrosome maturation	1	70	1.66667	1.51213	0.490669	1	1	1	DCTN2;
Recruitment of mitotic centrosome proteins and complexes	1	70	1.66667	1.51213	0.490669	1	1	1	DCTN2;
APC/C:Cdc20 mediated degradation of mitotic proteins	1	71	1.66667	1.49083	0.495582	1	1	1	UBE2D1;
Destabilization of mRNA by AUF1 (hnRNP D0)	1	71	1.66667	1.49083	0.495582	1	1	1	UBE2D1;
Cell surface interactions at the vascular wall	1	72	1.66667	1.47013	0.500449	1	1	1	PIK3CB;
Meiosis	1	72	1.66667	1.47013	0.500449	1	1	1	HIST1H4H;
Activation of APC/C and APC/C:Cdc20 mediated degradation of mitotic proteins	1	72	1.66667	1.47013	0.500449	1	1	1	UBE2D1;
p53-Dependent G1 DNA Damage Response	1	72	1.66667	1.47013	0.500449	1	1	1	UBE2D1;
p53-Dependent G1/S DNA damage checkpoint	1	72	1.66667	1.47013	0.500449	1	1	1	UBE2D1;
CDT1 association with the CDC6:ORC:origin complex	1	74	1.66667	1.4304	0.510044	1	1	1	UBE2D1;
Signaling by Wnt	1	75	1.66667	1.41133	0.514773	1	1	1	UBE2D1;
Regulation of Apoptosis	1	75	1.66667	1.41133	0.514773	1	1	1	UBE2D1;
Degradation of beta-catenin by the destruction complex	1	75	1.66667	1.41133	0.514773	1	1	1	UBE2D1;
Downstream signal transduction	1	75	1.66667	1.41133	0.514773	1	1	1	PIK3CB;
G1/S DNA Damage Checkpoints	1	76	1.66667	1.39277	0.519457	1	1	1	UBE2D1;
Asparagine N-linked glycosylation	1	77	1.66667	1.37468	0.524097	1	1	1	ST8SIA3;
Regulation of APC/C activators between G1/S and early anaphase	1	78	1.66667	1.35706	0.528693	1	1	1	UBE2D1;
Signaling by PDGF	1	78	1.66667	1.35706	0.528693	1	1	1	PIK3CB;
Cyclin E associated events during G1/S transition	1	78	1.66667	1.35706	0.528693	1	1	1	UBE2D1;
Signaling by Insulin receptor	1	79	1.66667	1.33988	0.533245	1	1	1	PIK3CB;
L1CAM interactions	1	79	1.66667	1.33988	0.533245	1	1	1	PAK1;
Metabolism	8	823	13.3333	1.02013	0.535046	1	1	1	SPCS3; RPL37A; RPS16; SLC25A16; UBE2D1; RPS19; GLUL; ALDH6A1;
Hypoxic and oxygen homeostasis regulation of HIF-1-alpha	1	80	1.66667	1.32314	0.537754	1	1	1	RORA;
Neuronal System	2	188	3.33333	1.12058	0.539876	1	1	1	SLC6A1; GLUL;
Regulation of mitotic cell cycle	1	81	1.66667	1.3068	0.54222	1	1	1	UBE2D1;
APC/C-mediated degradation of cell cycle proteins	1	81	1.66667	1.3068	0.54222	1	1	1	UBE2D1;
p38 MAPK signaling pathway	2	189	3.33333	1.11465	0.542773	1	1	1	SLC9A1; PAK1;
TNF receptor signaling pathway	3	299	5	1.05514	0.54869	1	1	1	SLC9A1; PAK1; VIM;
Integration of energy metabolism	1	83	1.66667	1.27532	0.551026	1	1	1	SPCS3;
Switching of origins to a post-replicative state	1	83	1.66667	1.27532	0.551026	1	1	1	UBE2D1;
Fatty acid, triacylglycerol, and ketone body metabolism	1	83	1.66667	1.27532	0.551026	1	1	1	ACADVL;
Assembly of the pre-replicative complex	1	83	1.66667	1.27532	0.551026	1	1	1	UBE2D1;
Orc1 removal from chromatin	1	83	1.66667	1.27532	0.551026	1	1	1	UBE2D1;
C-MYB transcription factor network	1	84	1.66667	1.26014	0.555366	1	1	1	CEBPD;
Membrane Trafficking	1	84	1.66667	1.26014	0.555366	1	1	1	GJA1;
Removal of licensing factors from origins	1	85	1.66667	1.24531	0.559665	1	1	1	UBE2D1;
Regulation of DNA replication	1	88	1.66667	1.20287	0.572317	1	1	1	UBE2D1;
Cyclin A:Cdk2-associated events at S phase entry	1	90	1.66667	1.17614	0.580553	1	1	1	UBE2D1;
Regulation of RhoA activity	2	205	3.33333	1.02766	0.587436	1	1	1	SLC9A1; PAK1;
RhoA signaling pathway	2	205	3.33333	1.02766	0.587436	1	1	1	SLC9A1; PAK1;
RAC1 signaling pathway	2	205	3.33333	1.02766	0.587436	1	1	1	SLC9A1; PAK1;
Regulation of RAC1 activity	2	205	3.33333	1.02766	0.587436	1	1	1	SLC9A1; PAK1;
RNA Polymerase I, RNA Polymerase III, and Mitochondrial Transcription	1	92	1.66667	1.15057	0.588633	1	1	1	HIST1H4H;
Cell Cycle, Mitotic	3	317	5	0.995225	0.589088	1	1	1	UBE2D1; DCTN2; DSN1;
Transport of glucose and other sugars, bile salts and organic acids, metal ions and amine compounds	1	94	1.66667	1.1261	0.596559	1	1	1	SLC6A1;
Signaling by FGFR	1	95	1.66667	1.11424	0.600466	1	1	1	PPP2CB;
M/G1 Transition	1	98	1.66667	1.08014	0.611964	1	1	1	UBE2D1;
DNA Replication Pre-Initiation	1	98	1.66667	1.08014	0.611964	1	1	1	UBE2D1;
LPA receptor mediated events	1	100	1.66667	1.05854	0.619449	1	1	1	PIK3CB;
GPCR ligand binding	3	336	5	0.938949	0.629234	1	1	1	AGT; C3; SST;
Regulation of mRNA Stability by Proteins that Bind AU-rich Elements	1	104	1.66667	1.01783	0.633994	1	1	1	UBE2D1;
PLK1 signaling events	1	104	1.66667	1.01783	0.633994	1	1	1	PAK1;
p63 transcription factor network	1	105	1.66667	1.00813	0.637544	1	1	1	CEBPD;
BMP receptor signaling	2	226	3.33333	0.932172	0.641164	1	1	1	SLC9A1; PAK1;
NGF signalling via TRKA from the plasma membrane	1	107	1.66667	0.989293	0.644543	1	1	1	PIK3CB;
Synthesis of DNA	1	109	1.66667	0.971142	0.651408	1	1	1	UBE2D1;
Polo-like kinase signaling events in the cell cycle	1	109	1.66667	0.971142	0.651408	1	1	1	PAK1;
IL12-mediated signaling events	1	111	1.66667	0.953646	0.658144	1	1	1	B2M;
IL1-mediated signaling events	2	234	3.33333	0.900304	0.660172	1	1	1	SLC9A1; PAK1;
Signaling events mediated by HDAC Class I	1	113	1.66667	0.936768	0.664751	1	1	1	HIST1H4H;
Post-translational protein modification	1	114	1.66667	0.928552	0.668008	1	1	1	ST8SIA3;
G1/S Transition	1	117	1.66667	0.904745	0.677591	1	1	1	UBE2D1;
Cell Cycle Checkpoints	1	118	1.66667	0.897078	0.680725	1	1	1	UBE2D1;
Factors involved in megakaryocyte development and platelet production	1	119	1.66667	0.88954	0.683829	1	1	1	HBB;
G alpha (q) signalling events	1	120	1.66667	0.882128	0.686903	1	1	1	DGKZ;
S Phase	1	121	1.66667	0.874838	0.689948	1	1	1	UBE2D1;
N-cadherin signaling events	2	251	3.33333	0.83933	0.697939	1	1	1	SVIL; GJA1;
TCR signaling in na&#xef;ve CD8+ T cells	1	127	1.66667	0.833511	0.707614	1	1	1	B2M;
FAS (CD95) signaling pathway	1	130	1.66667	0.814277	0.716072	1	1	1	VIM;
Regulation of nuclear beta catenin signaling and target gene transcription	1	135	1.66667	0.784121	0.729637	1	1	1	SVIL;
Mitotic G1-G1/S phases	1	140	1.66667	0.756119	0.742565	1	1	1	UBE2D1;
Signalling by NGF	1	143	1.66667	0.740257	0.750027	1	1	1	PIK3CB;
C-MYC pathway	1	149	1.66667	0.71045	0.76432	1	1	1	CEBPD;
Canonical Wnt signaling pathway	1	155	1.66667	0.682951	0.777808	1	1	1	SVIL;
Noncanonical Wnt signaling pathway	1	182	1.66667	0.581639	0.829691	1	1	1	SVIL;
p53 pathway	1	189	1.66667	0.560098	0.841068	1	1	1	UBE2D1;
CXCR4-mediated signaling events	1	190	1.66667	0.557151	0.842631	1	1	1	PAK1;
Wnt signaling network	1	200	1.66667	0.529294	0.857453	1	1	1	SVIL;
Glypican 3 network	1	206	1.66667	0.513879	0.865677	1	1	1	SVIL;
Syndecan-4-mediated signaling events	1	209	1.66667	0.506503	0.869613	1	1	1	SVIL;
Axon guidance	1	219	1.66667	0.483376	0.88193	1	1	1	PAK1;
Mesenchymal-to-epithelial transition	1	223	1.66667	0.474706	0.88653	1	1	1	CTSH;
Signaling by GPCR	5	800	8.33333	0.656402	0.894683	1	1	1	DGKZ; PPP3R1; AGT; C3; SST;
Posttranslational regulation of adherens junction stability and dissassembly	1	231	1.66667	0.458267	0.895208	1	1	1	SVIL;
Signal Transduction	8	1208	13.3333	0.695008	0.912656	1	1	1	PPP2CB; DGKZ; PPP3R1; UBE2D1; AGT; PIK3CB; C3; SST;
ATR signaling pathway	1	250	1.66667	0.42344	0.913287	1	1	1	UBE2D1;
E-cadherin signaling in the nascent adherens junction	1	275	1.66667	0.384947	0.932473	1	1	1	SVIL;
Stabilization and expansion of the E-cadherin adherens junction	1	275	1.66667	0.384947	0.932473	1	1	1	SVIL;
E-cadherin signaling events	1	280	1.66667	0.378073	0.935776	1	1	1	SVIL;
ATM pathway	1	307	1.66667	0.344823	0.951046	1	1	1	UBE2D1;
GPCR downstream signaling	1	530	1.66667	0.19974	0.995046	1	1	1	DGKZ;
