# Supplementary material for: General Transcription Factor IIF Polypeptide 2: A Novel Therapeutic Target for Depression Identified Using an Integrated Bioinformatic Analysis
Source: Front Aging Neurosci. 2022 May 27;14:918217. doi: 10.3389/fnagi.2022.918217 (PMC9197343; doi:10.3389/fnagi.2022.918217)
Supplement: Supplementary file 4 [file Table_3.xlsx]

## Sheet: Fold
Biological pathway	Fold enrichment	p-value
Processing of Intronless Pre-mRNAs	112.522	0.00318415
Post-Elongation Processing of Intronless pre-mRNA	68.5107	0.0153429
Processing of Capped Intronless Pre-mRNA	68.5107	0.0153429
mRNA Splicing - Minor Pathway	62.4588	1.32541e-05
mRNA Splicing	48.9912	1.41772e-13
mRNA Splicing - Major Pathway	48.9912	1.41772e-13
Post-Elongation Processing of Intron-Containing pre-mRNA	46.352	0.0512321
mRNA 3'-end processing	46.352	0.0512321
mRNA Decay by 5' to 3' Exoribonuclease	40.6586	1
Processing of Capped Intron-Containing Pre-mRNA	37.9867	1.97653e-12
Viral Messenger RNA Synthesis	37.7565	1
Cleavage of Growing Transcript in the Termination Region	36.6527	0.104639
RNA Polymerase II Transcription Termination	36.6527	0.104639
Post-Elongation Processing of the Transcript	36.6527	0.104639
mRNA Processing	33.3899	7.44025e-12
Formation and Maturation of mRNA Transcript	28.3366	3.98362e-11
RNA Polymerase I Promoter Escape	26.4352	1
RNA Polymerase I Transcription Termination	25.177	1
Abortive elongation of HIV-1 transcript in the absence of Tat	22.9886	1
RNA Polymerase I Transcription Initiation	22.0312	1
RNA Polymerase II Transcription	20.7916	0.0468487
RNA Pol II CTD phosphorylation and interaction with CE	20.3371	1
RNA Pol II CTD phosphorylation and interaction with CE - 11	20.3371	1
mRNA Capping	18.885	1
Pausing and recovery of Tat-mediated HIV-1 elongation	17.6264	1
Tat-mediated HIV-1 elongation arrest and recovery	17.6264	1
Pausing and recovery of HIV-1 elongation	17.058	1
HIV-1 elongation arrest and recovery	17.058	1
Elongation arrest and recovery	17.058	1
Pausing and recovery of elongation	17.058	1
Formation of the Early Elongation Complex	16.5251	1
Formation of the HIV-1 Early Elongation Complex	16.5251	1
Transcription	14.7401	0.019294
Gene Expression	13.8688	5.41475e-08
RNA Polymerase II Transcription Pre-Initiation And Promoter Opening	13.5598	1
RNA Polymerase II Promoter Escape	13.5598	1
RNA Polymerase II Transcription Initiation And Promoter Clearance	13.5598	1
RNA Polymerase II HIV-1 Promoter Escape	13.5598	1
RNA Polymerase II Transcription Initiation	13.5598	1
HIV-1 Transcription Initiation	13.5598	1
Formation of HIV-1 elongation complex containing HIV-1 Tat	12.8985	1
HIV-1 Transcription Elongation	12.8985	1
Tat-mediated elongation of the HIV-1 transcript	12.8985	1
RNA Polymerase II Transcription Elongation	12.5915	1
Formation of HIV-1 elongation complex in the absence of HIV-1 Tat	12.5915	1
Formation of RNA Pol II elongation complex	12.5915	1
Deadenylation-dependent mRNA decay	11.4968	1
RNA Polymerase I Chain Elongation	11.0179	1
RNA Polymerase I Promoter Clearance	9.7939	1
RNA Polymerase I Transcription	9.44418	1
RNA Polymerase II Pre-transcription Events	9.11857	1
Transcription of the HIV genome	8.81467	1
AndrogenReceptor	6.78078	1
RNA Polymerase I, RNA Polymerase III, and Mitochondrial Transcription	5.74903	1
Late Phase of HIV Life Cycle	5.74903	1
Influenza Viral RNA Transcription and Replication	5.39709	1
HIV Life Cycle	5.13512	1
Nonsense Mediated Decay Enhanced by the Exon Junction Complex	5.08575	1
Nonsense-Mediated Decay	5.08575	1
Metabolism of mRNA	4.49852	1
Influenza Life Cycle	3.91799	1
Influenza Infection	3.77808	1
Metabolism of RNA	3.74613	1
TNF alpha/NF-kB	3.0932	1
HIV Infection	2.60563	1
Metabolism	1.27908	1
Toll Like Receptor 2 (TLR2) Cascade	-100	1
Interleukin-2 signaling	-100	1
Interleukin-1 signaling	-100	1
Interleukin receptor SHC signaling	-100	1
IKK complex recruitment mediated by RIP1	-100	1
TRAF6 mediated induction of TAK1 complex	-100	1
Regulation of IFNG signaling	-100	1
Classical antibody-mediated complement activation	-100	1
Lectin pathway of complement activation	-100	1
Alternative complement activation	-100	1
Regulation of IFNA signaling	-100	1
Toll Like Receptor TLR1:TLR2 Cascade	-100	1
Toll Like Receptor TLR6:TLR2 Cascade	-100	1
NOD1/2 Signaling Pathway	-100	1
Terminal pathway of complement	-100	1
Creation of C4 and C2 activators	-100	1
Nucleotide-binding domain, leucine rich repeat containing receptor (NLR) signaling pathways	-100	1
Signaling by Interleukins	-100	1
Initial triggering of complement	-100	1
Regulation of signaling by CBL	-100	1
Interleukin-3, 5 and GM-CSF signaling	-100	1
Activation of C3 and C5	-100	1
Complement cascade	-100	1
Interleukin-1 processing	-100	1
Interferon gamma signaling	-100	1
Toll Like Receptor 4 (TLR4) Cascade	-100	1
LPS transferred from LBP carrier to CD14	-100	1
NFkB and MAP kinases activation mediated by TLR4 signaling repertoire	-100	1
IRAK2 mediated activation of TAK1 complex upon TLR7/8 or 9 stimulation	-100	1
Activated TLR4 signalling	-100	1
MyD88:Mal cascade initiated on plasma membrane	-100	1
Toll Receptor Cascades	-100	1
Endosomal/Vacuolar pathway	-100	1
Cross-presentation of soluble exogenous antigens (endosomes)	-100	1
MyD88-independent cascade initiated on plasma membrane	-100	1
Activation of IRF3/IRF7 mediated by TBK1/IKK epsilon	-100	1
Innate Immune System	-100	1
TRAF6 mediated IRF7 activation in TLR7/8 or 9 signaling	-100	1
Viral dsRNA:TLR3:TRIF Complex Activates TBK1/IKK epsilon	-100	1
Viral dsRNA:TLR3:TRIF Complex Activates RIP1	-100	1
TRAF6 Mediated Induction of proinflammatory cytokines	-100	1
Interleukin-6 signaling	-100	1
TRIF mediated TLR3 signaling	-100	1
Toll Like Receptor 3 (TLR3) Cascade	-100	1
TRAF6 mediated induction of NFkB and MAP kinases upon TLR7/8 or 9 activation	-100	1
IRAK1 recruits IKK complex upon TLR7/8 or 9 stimulation	-100	1
Toll Like Receptor 9 (TLR9) Cascade	-100	1
Toll Like Receptor 5 (TLR5) Cascade	-100	1
Toll Like Receptor 7/8 (TLR7/8) Cascade	-100	1
MyD88 dependent cascade initiated on endosome	-100	1
Immunoregulatory interactions between a Lymphoid and a non-Lymphoid cell	-100	1
RIG-I/MDA5 mediated induction of IFN-alpha/beta pathways	-100	1
TRAF3-dependent IRF activation pathway	-100	1
NF-kB activation through FADD/RIP-1 pathway mediated by caspase-8 and -10	-100	1
MyD88 cascade initiated on plasma membrane	-100	1
IRAK1 recruits IKK complex	-100	1
Advanced glycosylation endproduct receptor signaling	-100	1
Negative regulators of RIG-I/MDA5 signaling	-100	1
Interferon alpha/beta signaling	-100	1
Interferon Signaling	-100	1
TRAF6 mediated IRF7 activation	-100	1
TRAF6 mediated NF-kB activation	-100	1
Cytokine Signaling in Immune system	-100	1
TAK1 activates NFkB by phosphorylation and activation of IKKs complex	-100	1
Cross-presentation of particulate exogenous antigens (phagosomes)	-100	1
ER-Phagosome pathway	-100	1
Toll Like Receptor 10 (TLR10) Cascade	-100	1
Rap1 signalling	-100	1
Antigen Presentation: Folding, assembly and peptide loading of class I MHC	-100	1
Antigen processing-Cross presentation	-100	1
MAP kinase activation in TLR cascade	-100	1
JNK (c-Jun kinases) phosphorylation and activation mediated by activated human TAK1	-100	1
IRAK2 mediated activation of TAK1 complex	-100	1
Activation of the AP-1 family of transcription factors	-100	1
activated TAK1 mediates p38 MAPK activation	-100	1
MAPK targets/ Nuclear events mediated by MAP kinases	-100	1
hexaprenyl diphosphate biosynthesis	-100	1
all-trans-decaprenyl diphosphate biosynthesis	-100	1
trans,trans-farnesyl diphosphate biosynthesis	-100	1
NAD biosynthesis III	-100	1
NAD biosynthesis from 2-amino-3-carboxymuconate semialdehyde	-100	1
NAD salvage pathway III	-100	1
heme biosynthesis from uroporphyrinogen-III I	-100	1
ubiquinone-10 biosynthesis (eukaryotic)	-100	1
gamma-glutamyl cycle	-100	1
superpathway of geranylgeranyldiphosphate biosynthesis I (via mevalonate)	-100	1
geranylgeranyldiphosphate biosynthesis	-100	1
heme biosynthesis II	-100	1
NAD biosynthesis II (from tryptophan)	-100	1
molybdenum cofactor biosynthesis	-100	1
molybdenum cofactor (sulfide) biosynthesis	-100	1
acyl carrier protein metabolism	-100	1
dermatan sulfate biosynthesis (late stages)	-100	1
colanic acid building blocks biosynthesis	-100	1
mevalonate pathway I	-100	1
lipoate salvage and modification	-100	1
NAD phosphorylation and dephosphorylation	-100	1
NAD salvage pathway II	-100	1
S-adenosyl-L-methionine biosynthesis	-100	1
coenzyme A biosynthesis	-100	1
lipoate biosynthesis and incorporation II	-100	1
glutathione redox reactions II	-100	1
prostanoid biosynthesis	-100	1
leukotriene biosynthesis	-100	1
pregnenolone biosynthesis	-100	1
serotonin and melatonin biosynthesis	-100	1
thyroid hormone biosynthesis	-100	1
catecholamine biosynthesis	-100	1
mineralocorticoid biosynthesis	-100	1
acyl-CoA hydrolysis	-100	1
dolichol and dolichyl phosphate biosynthesis	-100	1
androgen biosynthesis	-100	1
estrogen biosynthesis	-100	1
glucocorticoid biosynthesis	-100	1
pyridoxal 5'-phosphate salvage pathway	-100	1
tetrahydrobiopterin biosynthesis I	-100	1
tetrahydrobiopterin biosynthesis II	-100	1
tetrapyrrole biosynthesis II	-100	1
glutathione biosynthesis	-100	1
glutathione redox reactions I	-100	1
thioredoxin pathway	-100	1
folate polyglutamylation	-100	1
glutamate removal from folates	-100	1
folate transformations	-100	1
1,25-dihydroxyvitamin D3 biosynthesis	-100	1
flavin biosynthesis IV (mammalian)	-100	1
tetrahydrofolate salvage from 5,10-methenyltetrahydrofolate	-100	1
chondroitin sulfate biosynthesis (late stages)	-100	1
protein citrullination	-100	1
proline biosynthesis I	-100	1
biotin-carboxyl carrier protein assembly	-100	1
methionine salvage II (mammalia)	-100	1
taurine biosynthesis	-100	1
citrulline biosynthesis	-100	1
tyrosine biosynthesis IV	-100	1
arginine biosynthesis IV	-100	1
asparagine biosynthesis I	-100	1
arginine degradation VI (arginase 2 pathway)	-100	1
proline biosynthesis II (from arginine)	-100	1
serine biosynthesis	-100	1
alanine biosynthesis III	-100	1
The NLRP3 inflammasome	-100	1
Inflammasomes	-100	1
fatty acid activation	-100	1
The AIM2 inflammasome	-100	1
The IPAF inflammasome	-100	1
The NLRP1 inflammasome	-100	1
hypusine biosynthesis	-100	1
diphthamide biosynthesis	-100	1
alanine biosynthesis II	-100	1
sulfate activation for sulfonation	-100	1
4-hydroxybenzoate biosynthesis	-100	1
superpathway of serine and glycine biosynthesis I	-100	1
aspartate biosynthesis	-100	1
GDP-mannose biosynthesis	-100	1
dolichyl-diphosphooligosaccharide biosynthesis	-100	1
glycogen biosynthesis II (from UDP-D-Glucose)	-100	1
GDP-L-fucose biosynthesis II (from L-fucose)	-100	1
GDP-L-fucose biosynthesis I (from GDP-D-mannose)	-100	1
CMP-N-acetylneuraminate biosynthesis I (eukaryotes)	-100	1
glycoaminoglycan-protein linkage region biosynthesis	-100	1
heparan sulfate biosynthesis (late stages)	-100	1
chondroitin and dermatan biosynthesis	-100	1
heparan sulfate biosynthesis	-100	1
chondroitin sulfate biosynthesis	-100	1
dermatan sulfate biosynthesis	-100	1
GDP-glucose biosynthesis	-100	1
cysteine biosynthesis III (mammalia)	-100	1
cysteine biosynthesis/homocysteine degradation	-100	1
arginine degradation I (arginase pathway)	-100	1
glutamate degradation II	-100	1
uracil degradation II (reductive)	-100	1
beta-alanine biosynthesis IV	-100	1
glycine biosynthesis I	-100	1
gluconeogenesis I	-100	1
UDP-D-xylose and UDP-D-glucuronate biosynthesis	-100	1
glutamate biosynthesis II	-100	1
glutamine biosynthesis I	-100	1
glycine biosynthesis III	-100	1
5-Phosphoribose 1-diphosphate biosynthesis	-100	1
Fructose catabolism	-100	1
Galactose catabolism	-100	1
Glycogen breakdown (glycogenolysis)	-100	1
Gluconeogenesis	-100	1
Pentose phosphate pathway (hexose monophosphate shunt)	-100	1
Transmembrane transport of small molecules	-100	1
Sodium/Calcium exchangers	-100	1
Sodium/Proton exchangers	-100	1
Cell-cell junction organization	-100	1
Cell-Cell communication	-100	1
Cell junction organization	-100	1
Glycogen synthesis	-100	1
Synthesis of very long-chain fatty acyl-CoAs	-100	1
Fatty acid, triacylglycerol, and ketone body metabolism	-100	1
Triglyceride Biosynthesis	-100	1
Beta oxidation of decanoyl-CoA to octanoyl-CoA-CoA	-100	1
Beta oxidation of lauroyl-CoA to decanoyl-CoA-CoA	-100	1
Fatty Acyl-CoA Biosynthesis	-100	1
LDL-mediated lipid transport	-100	1
HDL-mediated lipid transport	-100	1
Chylomicron-mediated lipid transport	-100	1
Lipoprotein metabolism	-100	1
Trafficking of dietary sterols	-100	1
Hormone-sensitive lipase (HSL)-mediated triacylglycerol hydrolysis	-100	1
Nephrin interactions	-100	1
Inositol transporters	-100	1
Sodium-coupled sulphate, di- and tri-carboxylate transporters	-100	1
Tight junction interactions	-100	1
Cell-extracellular matrix interactions	-100	1
DSCAM interactions	-100	1
Metal ion SLC transporters	-100	1
Proton-coupled monocarboxylate transport	-100	1
Rhesus glycoproteins mediate ammonium transport.	-100	1
Na+-dependent glucose transporters	-100	1
Zinc efflux and compartmentalization by the SLC30 family	-100	1
Zinc transporters	-100	1
Nectin/Necl trans heterodimerization	-100	1
SLC-mediated transmembrane transport	-100	1
ABC-family proteins mediated transport	-100	1
ABCA transporters in lipid homeostasis	-100	1
Transport of inorganic cations/anions and amino acids/oligopeptides	-100	1
Bicarbonate transporters	-100	1
Mitochondrial ABC transporters	-100	1
Type I hemidesmosome assembly	-100	1
Signal regulatory protein (SIRP) family interactions	-100	1
Adherens junctions interactions	-100	1
Cation-coupled Chloride cotransporters	-100	1
Localization of the PINCH-ILK-PARVIN complex to focal adhesions	-100	1
Regulation of cytoskeletal remodeling and cell spreading by IPP complex components	-100	1
Nicotinate metabolism	-100	1
Nicotinamide salvaging	-100	1
Vitamins B6 activation to pyridoxal phosphate	-100	1
Histidine catabolism	-100	1
Branched-chain amino acid catabolism	-100	1
Amino acid synthesis and interconversion (transamination)	-100	1
Vitamin B2 (riboflavin) metabolism	-100	1
Vitamin B1 (thiamin) metabolism	-100	1
Coenzyme A biosynthesis	-100	1
Biotin metabolism	-100	1
Metabolism of folate and pterines	-100	1
Molybdenum cofactor biosynthesis	-100	1
Lysine catabolism	-100	1
Respiratory electron transport	-100	1
Formation of ATP by chemiosmotic coupling	-100	1
Mitochondrial Uncoupling Proteins	-100	1
mRNA Decay by 3' to 5' Exoribonuclease	-100	1
Deadenylation of mRNA	-100	1
The proton buffering model	-100	1
Interconversion of 2-oxoglutarate and 2-hydroxyglutarate	-100	1
Respiratory electron transport, ATP synthesis by chemiosmotic coupling, and heat production by uncoupling proteins.	-100	1
Metabolism of amino acids and derivatives	-100	1
The fatty acid cycling model	-100	1
Regulation of pyruvate dehydrogenase (PDH) complex	-100	1
Citric acid cycle (TCA cycle)	-100	1
Circadian Clock	-100	1
Beta oxidation of octanoyl-CoA to hexanoyl-CoA	-100	1
Beta oxidation of hexanoyl-CoA to butanoyl-CoA	-100	1
Hexose transport	-100	1
BMAL1:CLOCK/NPAS2 Activates Gene Expression	-100	1
Metabolism of carbohydrates	-100	1
Mitochondrial Fatty Acid Beta-Oxidation	-100	1
Beta oxidation of myristoyl-CoA to lauroyl-CoA	-100	1
Beta oxidation of palmitoyl-CoA to myristoyl-CoA	-100	1
Beta oxidation of butanoyl-CoA to acetyl-CoA	-100	1
Import of palmitoyl-CoA into the mitochondrial matrix	-100	1
mitochondrial fatty acid beta-oxidation of saturated fatty acids	-100	1
Digestion of dietary carbohydrate	-100	1
snRNP Assembly	-100	1
Metabolism of vitamins and cofactors	-100	1
Metabolism of water-soluble vitamins and cofactors	-100	1
Vitamin B5 (pantothenate) metabolism	-100	1
Nonsense Mediated Decay Independent of the Exon Junction Complex	-100	1
Metabolism of non-coding RNA	-100	1
Glycolysis	-100	1
Glucose transport	-100	1
Regulation of Glucokinase by Glucokinase Regulatory Protein	-100	1
Vitamin C (ascorbate) metabolism	-100	1
Xenobiotics	-100	1
Glucose metabolism	-100	1
SMAC-mediated apoptotic response	-100	1
Apoptotic execution phase	-100	1
SMAC-mediated dissociation of IAP:caspase complexes	-100	1
Breakdown of the nuclear lamina	-100	1
Apoptotic cleavage of cell adhesion proteins	-100	1
SMAC binds to IAPs	-100	1
Release of apoptotic factors from the mitochondria	-100	1
Permeabilization of mitochondria	-100	1
Activation and oligomerization of BAK protein	-100	1
Activation of DNA fragmentation factor	-100	1
Apoptosis induced DNA fragmentation	-100	1
Apoptotic factor-mediated response	-100	1
Apoptotic cleavage of cellular proteins	-100	1
RNA Polymerase III Abortive And Retractive Initiation	-100	1
RNA Polymerase III Chain Elongation	-100	1
Transcription from mitochondrial promoters	-100	1
RNA Polymerase III Transcription Initiation	-100	1
RNA Polymerase III Transcription Initiation From Type 1 Promoter	-100	1
RNA Polymerase III Transcription	-100	1
Mitochondrial transcription termination	-100	1
Cdc20:Phospho-APC/C mediated degradation of Cyclin A	-100	1
Caspase-mediated cleavage of cytoskeletal proteins	-100	1
RNA Polymerase III Transcription Termination	-100	1
Mitochondrial transcription initiation	-100	1
POLRMT chain elongation	-100	1
FasL/ CD95L signaling	-100	1
TNF signaling	-100	1
Death Receptor Signalling	-100	1
Activation of BAD and translocation to mitochondria	-100	1
Activation of BIM and translocation to mitochondria	-100	1
Activation of PUMA and translocation to mitochondria	-100	1
Steroid hormones	-100	1
PLC-mediated hydrolysis of PIP2	-100	1
Growth hormone receptor signaling	-100	1
Extrinsic Pathway for Apoptosis	-100	1
Apoptosis	-100	1
Dephosphorylation of pChREBP by PP2A	-100	1
Activation of NOXA and translocation to mitochondria	-100	1
Activation of caspases through apoptosome-mediated cleavage	-100	1
Formation of apoptosome	-100	1
Cytochrome c-mediated apoptotic response	-100	1
Activation, translocation and oligomerization of BAX	-100	1
BH3-only proteins associate with and inactivate anti-apoptotic BCL-2 members	-100	1
Activation of BMF and translocation to mitochondria	-100	1
Activation of Pro-Caspase 8	-100	1
Activation of BH3-only proteins	-100	1
Activation, myristolyation of BID and translocation to mitochondria	-100	1
Caspase-8 is formed from procaspase-8	-100	1
TRAIL signaling	-100	1
Intrinsic Pathway for Apoptosis	-100	1
Regulation of Water Balance by Renal Aquaporins	-100	1
Digestion of dietary lipid	-100	1
Lipid digestion, mobilization, and transport	-100	1
Ion channel transport	-100	1
Transport of Glycerol from Adipocytes to the Liver by Aquaporins	-100	1
Iron uptake and transport	-100	1
Organic cation/anion/zwitterion transport	-100	1
Organic cation transport	-100	1
Organic anion transport	-100	1
Metabolism of lipids and lipoproteins	-100	1
Ligand-gated ion channel transport	-100	1
Ion transport by P-type ATPases	-100	1
Transferrin endocytosis and recycling	-100	1
Sodium-coupled phosphate cotransporters	-100	1
Amino acid transport across the plasma membrane	-100	1
Type II Na+/Pi cotransporters	-100	1
Na+/Cl- dependent neurotransmitter transporters	-100	1
Zinc influx into cells by the SLC39 gene family	-100	1
Multifunctional anion exchangers	-100	1
Proton/oligonucleotide cotransporters	-100	1
Class II GLUTs	-100	1
Facilitative Na+-independent glucose transporters	-100	1
Proton-coupled neutral amino acid transporters	-100	1
Organic anion transporters	-100	1
Transport of glucose and other sugars, bile salts and organic acids, metal ions and amine compounds	-100	1
Costimulation by the CD28 family	-100	1
Stimulation of the cell death response by PAK-2p34	-100	1
Regulation of Apoptosis	-100	1
CTLA4 inhibitory signaling	-100	1
Generation of second messenger molecules	-100	1
Downstream TCR signaling	-100	1
RNA Polymerase I Promoter Opening	-100	1
RNA Polymerase III Transcription Initiation From Type 2 Promoter	-100	1
RNA Polymerase III Transcription Initiation From Type 3 Promoter	-100	1
Regulation of activated PAK-2p34 by proteasome mediated degradation	-100	1
Regulation of PAK-2p34 activity by PS-GAP/RHG10	-100	1
Role of DCC in regulating apoptosis	-100	1
CD28 dependent Vav1 pathway	-100	1
Transport of nucleotide sugars	-100	1
Transport of nucleosides and free purine and pyrimidine bases across the plasma membrane	-100	1
Transport of organic anions	-100	1
Transport of vitamins, nucleosides, and related molecules	-100	1
Passive Transport by Aquaporins	-100	1
Aquaporin-mediated transport	-100	1
Antigen processing: Ubiquitination & Proteasome degradation	-100	1
CD28 co-stimulation	-100	1
CD28 dependent PI3K/Akt signaling	-100	1
Transport of fatty acids	-100	1
PD-1 signaling	-100	1
Class I MHC mediated antigen processing & presentation	-100	1
sphingomyelin metabolism	-100	1
Polo-like kinase signaling events in the cell cycle	-100	1
IFN-gamma pathway	-100	1
Regulation of RAC1 activity	-100	1
Signaling by Aurora kinases	-100	1
S1P3 pathway	-100	1
Validated nuclear estrogen receptor alpha network	-100	1
Beta3 integrin cell surface interactions	-100	1
Noncanonical Wnt signaling pathway	-100	1
Regulation of p38-alpha and p38-beta	-100	1
PAR1-mediated thrombin signaling events	-100	1
Rapid glucocorticoid signaling	-100	1
IL12 signaling mediated by STAT4	-100	1
Signaling mediated by p38-alpha and p38-beta	-100	1
a4b7 Integrin signaling	-100	1
Signaling events mediated by VEGFR1 and VEGFR2	-100	1
Beta1 integrin cell surface interactions	-100	1
Posttranslational regulation of adherens junction stability and dissassembly	-100	1
BCR signaling pathway	-100	1
Signaling events mediated by TCPTP	-100	1
TCR signaling in na&#xef;ve CD8+ T cells	-100	1
Ceramide signaling pathway	-100	1
Reelin signaling pathway	-100	1
Thromboxane A2 receptor signaling	-100	1
Urokinase-type plasminogen activator (uPA) and uPAR-mediated signaling	-100	1
Ras signaling in the CD4+ TCR pathway	-100	1
Alpha4 beta1 integrin signaling events	-100	1
Arf6 signaling events	-100	1
EPO signaling pathway	-100	1
Plasma membrane estrogen receptor signaling	-100	1
p75(NTR)-mediated signaling	-100	1
Thrombin/protease-activated receptor (PAR) pathway	-100	1
Class I PI3K signaling events	-100	1
C-MYB transcription factor network	-100	1
p73 transcription factor network	-100	1
Signaling events mediated by HDAC Class III	-100	1
FoxO family signaling	-100	1
IL2-mediated signaling events	-100	1
FAS (CD95) signaling pathway	-100	1
EGF receptor (ErbB1) signaling pathway	-100	1
p63 transcription factor network	-100	1
Canonical Wnt signaling pathway	-100	1
HIF-2-alpha transcription factor network	-100	1
S1P4 pathway	-100	1
VEGFR1 specific signals	-100	1
PDGFR-beta signaling pathway	-100	1
Regulation of nuclear beta catenin signaling and target gene transcription	-100	1
Ephrin B reverse signaling	-100	1
p38 MAPK signaling pathway	-100	1
E-cadherin signaling in the nascent adherens junction	-100	1
EPHB forward signaling	-100	1
Integrin-linked kinase signaling	-100	1
FOXA2 and FOXA3 transcription factor networks	-100	1
Neurotrophic factor-mediated Trk receptor signaling	-100	1
Nephrin/Neph1 signaling in the kidney podocyte	-100	1

## Sheet: Chart
Biological pathway	Percentage of genes	p-value	p = 0.05 reference
mRNA Splicing - Major Pathway	83.3333	12.8484	1.30103
mRNA Splicing	83.3333	12.8484	1.30103
Processing of Capped Intron-Containing Pre-mRNA	83.3333	11.7041	1.30103
mRNA Processing	83.3333	11.1284	1.30103
Formation and Maturation of mRNA Transcript	83.3333	10.3997	1.30103
Gene Expression	83.3333	7.26642	1.30103
mRNA Splicing - Minor Pathway	41.6667	4.87765	1.30103
Processing of Intronless Pre-mRNAs	25	2.49701	1.30103
Post-Elongation Processing of Intronless pre-mRNA	25	1.81409	1.30103
Processing of Capped Intronless Pre-mRNA	25	1.81409	1.30103
Transcription	41.6667	1.71458	1.30103
RNA Polymerase II Transcription	33.3333	1.3293	1.30103
Post-Elongation Processing of Intron-Containing pre-mRNA	25	1.29046	1.30103
mRNA 3'-end processing	25	1.29046	1.30103
RNA Polymerase II Transcription Termination	25	0.980306	1.30103
Cleavage of Growing Transcript in the Termination Region	25	0.980306	1.30103
Post-Elongation Processing of the Transcript	25	0.980306	1.30103
mRNA Decay by 5' to 3' Exoribonuclease	8.33333	0	1.30103
Viral Messenger RNA Synthesis	8.33333	0	1.30103
RNA Polymerase I Promoter Escape	8.33333	0	1.30103
RNA Polymerase I Transcription Termination	8.33333	0	1.30103
Abortive elongation of HIV-1 transcript in the absence of Tat	8.33333	0	1.30103
RNA Polymerase I Transcription Initiation	8.33333	0	1.30103
RNA Pol II CTD phosphorylation and interaction with CE	8.33333	0	1.30103
RNA Pol II CTD phosphorylation and interaction with CE - 11	8.33333	0	1.30103
mRNA Capping	8.33333	0	1.30103
Tat-mediated HIV-1 elongation arrest and recovery	8.33333	0	1.30103
Pausing and recovery of Tat-mediated HIV-1 elongation	8.33333	0	1.30103
Elongation arrest and recovery	8.33333	0	1.30103
Pausing and recovery of HIV-1 elongation	8.33333	0	1.30103
HIV-1 elongation arrest and recovery	8.33333	0	1.30103
Pausing and recovery of elongation	8.33333	0	1.30103
Formation of the Early Elongation Complex	8.33333	0	1.30103
Formation of the HIV-1 Early Elongation Complex	8.33333	0	1.30103
Metabolism of mRNA	16.6667	0	1.30103
RNA Polymerase II Transcription Initiation	8.33333	0	1.30103
HIV-1 Transcription Initiation	8.33333	0	1.30103
RNA Polymerase II HIV-1 Promoter Escape	8.33333	0	1.30103
RNA Polymerase II Transcription Pre-Initiation And Promoter Opening	8.33333	0	1.30103
RNA Polymerase II Promoter Escape	8.33333	0	1.30103
RNA Polymerase II Transcription Initiation And Promoter Clearance	8.33333	0	1.30103
Tat-mediated elongation of the HIV-1 transcript	8.33333	0	1.30103
Formation of HIV-1 elongation complex containing HIV-1 Tat	8.33333	0	1.30103
HIV-1 Transcription Elongation	8.33333	0	1.30103
Formation of RNA Pol II elongation complex	8.33333	0	1.30103
RNA Polymerase II Transcription Elongation	8.33333	0	1.30103
Formation of HIV-1 elongation complex in the absence of HIV-1 Tat	8.33333	0	1.30103
Deadenylation-dependent mRNA decay	8.33333	0	1.30103
RNA Polymerase I Chain Elongation	8.33333	0	1.30103
Metabolism of RNA	16.6667	0	1.30103
RNA Polymerase I Promoter Clearance	8.33333	0	1.30103
RNA Polymerase I Transcription	8.33333	0	1.30103
RNA Polymerase II Pre-transcription Events	8.33333	0	1.30103
Transcription of the HIV genome	8.33333	0	1.30103
AndrogenReceptor	8.33333	0	1.30103
RNA Polymerase I, RNA Polymerase III, and Mitochondrial Transcription	8.33333	0	1.30103
Late Phase of HIV Life Cycle	8.33333	0	1.30103
Influenza Viral RNA Transcription and Replication	8.33333	0	1.30103
HIV Life Cycle	8.33333	0	1.30103
Nonsense-Mediated Decay	8.33333	0	1.30103
Nonsense Mediated Decay Enhanced by the Exon Junction Complex	8.33333	0	1.30103
Influenza Life Cycle	8.33333	0	1.30103
Influenza Infection	8.33333	0	1.30103
TNF alpha/NF-kB	8.33333	0	1.30103
HIV Infection	8.33333	0	1.30103
Metabolism	16.6667	0	1.30103

## Sheet: Biological pathway
Dataset: cluster1
Enrichment analysis: Biological pathway
Number of genes in the dataset: 29
Number of genes in the dataset (which are available in Biological pathway database) :12
Number of genes in background: 6290
						Corrected p-values
Biological pathway	No. of genes in the dataset	No.of genes in the background dataset	Percentage of genes	Fold enrichment	P-value (Hypergeometric test)	Bonferroni method	BH method	Q-value (Storey-Tibshirani method)	Mapped gene names
mRNA Splicing	10	107	83.3333	48.9912	8.49954e-17	1.41772e-13	7.08861e-14	4.72836e-13	SNRNP40; SF3B4; SF3B3; CPSF7; CSTF2; LSM2; GTF2F2; CLP1; HNRNPL; SF3A2;
mRNA Splicing - Major Pathway	10	107	83.3333	48.9912	8.49954e-17	1.41772e-13	7.08861e-14	4.72836e-13	SNRNP40; SF3B4; SF3B3; CPSF7; CSTF2; LSM2; GTF2F2; CLP1; HNRNPL; SF3A2;
Processing of Capped Intron-Containing Pre-mRNA	10	138	83.3333	37.9867	1.18497e-15	1.97653e-12	6.58844e-13	4.39473e-12	SNRNP40; SF3B4; SF3B3; CPSF7; CSTF2; LSM2; GTF2F2; CLP1; HNRNPL; SF3A2;
mRNA Processing	10	157	83.3333	33.3899	4.46058e-15	7.44025e-12	1.86006e-12	1.24073e-11	SNRNP40; SF3B4; SF3B3; CPSF7; CSTF2; LSM2; GTF2F2; CLP1; HNRNPL; SF3A2;
Formation and Maturation of mRNA Transcript	10	185	83.3333	28.3366	2.38826e-14	3.98362e-11	7.96723e-12	5.31444e-11	SNRNP40; SF3B4; SF3B3; CPSF7; CSTF2; LSM2; GTF2F2; CLP1; HNRNPL; SF3A2;
Gene Expression	10	378	83.3333	13.8688	3.24625e-11	5.41475e-08	9.02459e-09	6.01973e-08	SNRNP40; SF3B4; SF3B3; CPSF7; CSTF2; LSM2; GTF2F2; CLP1; HNRNPL; SF3A2;
mRNA Splicing - Minor Pathway	5	42	41.6667	62.4588	7.94609e-09	1.32541e-05	1.89344e-06	1.26299e-05	SNRNP40; SF3B4; SF3B3; LSM2; GTF2F2;
Processing of Intronless Pre-mRNAs	3	14	25	112.522	1.90896e-06	0.00318415	0.000398019	0.00265493	CPSF7; CSTF2; CLP1;
Processing of Capped Intronless Pre-mRNA	3	23	25	68.5107	9.1984e-06	0.0153429	0.00153429	0.0102343	CPSF7; CSTF2; CLP1;
Post-Elongation Processing of Intronless pre-mRNA	3	23	25	68.5107	9.1984e-06	0.0153429	0.00153429	0.0102343	CPSF7; CSTF2; CLP1;
Transcription	5	178	41.6667	14.7401	1.15671e-05	0.019294	0.001754	0.0116998	POLR1B; CPSF7; CSTF2; GTF2F2; CLP1;
RNA Polymerase II Transcription	4	101	33.3333	20.7916	2.80868e-05	0.0468487	0.00365944	0.0244098	CPSF7; CSTF2; GTF2F2; CLP1;
mRNA 3'-end processing	3	34	25	46.352	3.07147e-05	0.0512321	0.00365944	0.0244098	CPSF7; CSTF2; CLP1;
Post-Elongation Processing of Intron-Containing pre-mRNA	3	34	25	46.352	3.07147e-05	0.0512321	0.00365944	0.0244098	CPSF7; CSTF2; CLP1;
Post-Elongation Processing of the Transcript	3	43	25	36.6527	6.27333e-05	0.104639	0.00615525	0.0410577	CPSF7; CSTF2; CLP1;
Cleavage of Growing Transcript in the Termination Region	3	43	25	36.6527	6.27333e-05	0.104639	0.00615525	0.0410577	CPSF7; CSTF2; CLP1;
RNA Polymerase II Transcription Termination	3	43	25	36.6527	6.27333e-05	0.104639	0.00615525	0.0410577	CPSF7; CSTF2; CLP1;
mRNA Decay by 5' to 3' Exoribonuclease	1	13	8.33333	40.6586	0.0245425	1	1	1	LSM2;
Viral Messenger RNA Synthesis	1	14	8.33333	37.7565	0.0264073	1	1	1	GTF2F2;
RNA Polymerase I Promoter Escape	1	20	8.33333	26.4352	0.0375278	1	1	1	POLR1B;
RNA Polymerase I Transcription Termination	1	21	8.33333	25.177	0.0393699	1	1	1	POLR1B;
Abortive elongation of HIV-1 transcript in the absence of Tat	1	23	8.33333	22.9886	0.0430443	1	1	1	GTF2F2;
RNA Polymerase I Transcription Initiation	1	24	8.33333	22.0312	0.0448766	1	1	1	POLR1B;
RNA Pol II CTD phosphorylation and interaction with CE - 11	1	26	8.33333	20.3371	0.0485317	1	1	1	GTF2F2;
RNA Pol II CTD phosphorylation and interaction with CE	1	26	8.33333	20.3371	0.0485317	1	1	1	GTF2F2;
mRNA Capping	1	28	8.33333	18.885	0.052174	1	1	1	GTF2F2;
Pausing and recovery of Tat-mediated HIV-1 elongation	1	30	8.33333	17.6264	0.0558035	1	1	1	GTF2F2;
Tat-mediated HIV-1 elongation arrest and recovery	1	30	8.33333	17.6264	0.0558035	1	1	1	GTF2F2;
HIV-1 elongation arrest and recovery	1	31	8.33333	17.058	0.0576135	1	1	1	GTF2F2;
Pausing and recovery of elongation	1	31	8.33333	17.058	0.0576135	1	1	1	GTF2F2;
Elongation arrest and recovery	1	31	8.33333	17.058	0.0576135	1	1	1	GTF2F2;
Pausing and recovery of HIV-1 elongation	1	31	8.33333	17.058	0.0576135	1	1	1	GTF2F2;
Formation of the HIV-1 Early Elongation Complex	1	32	8.33333	16.5251	0.0594202	1	1	1	GTF2F2;
Formation of the Early Elongation Complex	1	32	8.33333	16.5251	0.0594202	1	1	1	GTF2F2;
Metabolism of mRNA	2	234	16.6667	4.49852	0.0711608	1	1	1	LSM2; EIF4A3;
RNA Polymerase II Transcription Pre-Initiation And Promoter Opening	1	39	8.33333	13.5598	0.0719791	1	1	1	GTF2F2;
RNA Polymerase II Promoter Escape	1	39	8.33333	13.5598	0.0719791	1	1	1	GTF2F2;
RNA Polymerase II Transcription Initiation And Promoter Clearance	1	39	8.33333	13.5598	0.0719791	1	1	1	GTF2F2;
RNA Polymerase II Transcription Initiation	1	39	8.33333	13.5598	0.0719791	1	1	1	GTF2F2;
HIV-1 Transcription Initiation	1	39	8.33333	13.5598	0.0719791	1	1	1	GTF2F2;
RNA Polymerase II HIV-1 Promoter Escape	1	39	8.33333	13.5598	0.0719791	1	1	1	GTF2F2;
HIV-1 Transcription Elongation	1	41	8.33333	12.8985	0.075539	1	1	1	GTF2F2;
Formation of HIV-1 elongation complex containing HIV-1 Tat	1	41	8.33333	12.8985	0.075539	1	1	1	GTF2F2;
Tat-mediated elongation of the HIV-1 transcript	1	41	8.33333	12.8985	0.075539	1	1	1	GTF2F2;
Formation of HIV-1 elongation complex in the absence of HIV-1 Tat	1	42	8.33333	12.5915	0.0773142	1	1	1	GTF2F2;
RNA Polymerase II Transcription Elongation	1	42	8.33333	12.5915	0.0773142	1	1	1	GTF2F2;
Formation of RNA Pol II elongation complex	1	42	8.33333	12.5915	0.0773142	1	1	1	GTF2F2;
Deadenylation-dependent mRNA decay	1	46	8.33333	11.4968	0.084384	1	1	1	LSM2;
RNA Polymerase I Chain Elongation	1	48	8.33333	11.0179	0.0879002	1	1	1	POLR1B;
Metabolism of RNA	2	281	16.6667	3.74613	0.097726	1	1	1	LSM2; EIF4A3;
RNA Polymerase I Promoter Clearance	1	54	8.33333	9.7939	0.0983748	1	1	1	POLR1B;
RNA Polymerase I Transcription	1	56	8.33333	9.44418	0.101842	1	1	1	POLR1B;
RNA Polymerase II Pre-transcription Events	1	58	8.33333	9.11857	0.105297	1	1	1	GTF2F2;
Transcription of the HIV genome	1	60	8.33333	8.81467	0.108739	1	1	1	GTF2F2;
AndrogenReceptor	1	78	8.33333	6.78078	0.13918	1	1	1	GTF2F2;
Late Phase of HIV Life Cycle	1	92	8.33333	5.74903	0.162194	1	1	1	GTF2F2;
RNA Polymerase I, RNA Polymerase III, and Mitochondrial Transcription	1	92	8.33333	5.74903	0.162194	1	1	1	POLR1B;
Influenza Viral RNA Transcription and Replication	1	98	8.33333	5.39709	0.171884	1	1	1	GTF2F2;
HIV Life Cycle	1	103	8.33333	5.13512	0.179879	1	1	1	GTF2F2;
Nonsense Mediated Decay Enhanced by the Exon Junction Complex	1	104	8.33333	5.08575	0.18147	1	1	1	EIF4A3;
Nonsense-Mediated Decay	1	104	8.33333	5.08575	0.18147	1	1	1	EIF4A3;
Influenza Life Cycle	1	135	8.33333	3.91799	0.2294	1	1	1	GTF2F2;
Influenza Infection	1	140	8.33333	3.77808	0.236885	1	1	1	GTF2F2;
TNF alpha/NF-kB	1	171	8.33333	3.0932	0.281825	1	1	1	POLR1B;
HIV Infection	1	203	8.33333	2.60563	0.325659	1	1	1	GTF2F2;
Metabolism	2	823	16.6667	1.27908	0.478543	1	1	1	LSM2; EIF4A3;
