# Supplementary material for: General Transcription Factor IIF Polypeptide 2: A Novel Therapeutic Target for Depression Identified Using an Integrated Bioinformatic Analysis
Source: Front Aging Neurosci. 2022 May 27;14:918217. doi: 10.3389/fnagi.2022.918217 (PMC9197343; doi:10.3389/fnagi.2022.918217)
Supplement: Supplementary file 5 [file Table_4.xlsx]

## Sheet: Fold
Biological pathway	Fold enrichment	p-value
urate biosynthesis/inosine 5'-phosphate degradation	316.221	1
Vitamin C (ascorbate) metabolism	263.605	1
purine nucleotides de novo biosynthesis II	143.893	1
purine nucleotides degradation II (aerobic)	131.912	1
guanosine nucleotides de novo biosynthesis	113.081	1
FOXA2 and FOXA3 transcription factor networks	36.8348	1
Metabolism of vitamins and cofactors	33.7006	1
Metabolism of water-soluble vitamins and cofactors	33.7006	1
FOXA transcription factor networks	19.5564	1
Mitotic Prometaphase	16.0011	1
M Phase	10.0264	1
Mitotic M-M/G1 phases	6.54629	1
DNA Replication	6.06976	1
Cell Cycle, Mitotic	4.99753	1
Metabolism	1.92497	1
IRAK1 recruits IKK complex	-100	1
TAK1 activates NFkB by phosphorylation and activation of IKKs complex	-100	1
MyD88 cascade initiated on plasma membrane	-100	1
NF-kB activation through FADD/RIP-1 pathway mediated by caspase-8 and -10	-100	1
TRAF6 mediated IRF7 activation	-100	1
Rap1 signalling	-100	1
Advanced glycosylation endproduct receptor signaling	-100	1
RIG-I/MDA5 mediated induction of IFN-alpha/beta pathways	-100	1
TRAF3-dependent IRF activation pathway	-100	1
ER-Phagosome pathway	-100	1
Toll Like Receptor 10 (TLR10) Cascade	-100	1
Cross-presentation of particulate exogenous antigens (phagosomes)	-100	1
Antigen Presentation: Folding, assembly and peptide loading of class I MHC	-100	1
Antigen processing-Cross presentation	-100	1
Activation of the AP-1 family of transcription factors	-100	1
JNK (c-Jun kinases) phosphorylation and activation mediated by activated human TAK1	-100	1
IRAK2 mediated activation of TAK1 complex	-100	1
MAP kinase activation in TLR cascade	-100	1
activated TAK1 mediates p38 MAPK activation	-100	1
MAPK targets/ Nuclear events mediated by MAP kinases	-100	1
Toll Like Receptor 2 (TLR2) Cascade	-100	1
Toll Like Receptor TLR1:TLR2 Cascade	-100	1
Classical antibody-mediated complement activation	-100	1
Interleukin receptor SHC signaling	-100	1
IKK complex recruitment mediated by RIP1	-100	1
TRAF6 mediated induction of TAK1 complex	-100	1
Lectin pathway of complement activation	-100	1
Initial triggering of complement	-100	1
Nucleotide-binding domain, leucine rich repeat containing receptor (NLR) signaling pathways	-100	1
NOD1/2 Signaling Pathway	-100	1
Complement cascade	-100	1
Toll Like Receptor TLR6:TLR2 Cascade	-100	1
Creation of C4 and C2 activators	-100	1
Interleukin-3, 5 and GM-CSF signaling	-100	1
Interferon alpha/beta signaling	-100	1
Interferon Signaling	-100	1
Interferon gamma signaling	-100	1
TRAF6 mediated NF-kB activation	-100	1
Cytokine Signaling in Immune system	-100	1
Negative regulators of RIG-I/MDA5 signaling	-100	1
Regulation of IFNG signaling	-100	1
Signaling by Interleukins	-100	1
Interleukin-1 processing	-100	1
Regulation of signaling by CBL	-100	1
Regulation of IFNA signaling	-100	1
Interleukin-1 signaling	-100	1
Interleukin-2 signaling	-100	1
Activation of PUMA and translocation to mitochondria	-100	1
FasL/ CD95L signaling	-100	1
TNF signaling	-100	1
Activation of NOXA and translocation to mitochondria	-100	1
Activation of BAD and translocation to mitochondria	-100	1
Activation of BIM and translocation to mitochondria	-100	1
Death Receptor Signalling	-100	1
Steroid hormones	-100	1
PLC-mediated hydrolysis of PIP2	-100	1
Growth hormone receptor signaling	-100	1
Extrinsic Pathway for Apoptosis	-100	1
Apoptosis	-100	1
Dephosphorylation of pChREBP by PP2A	-100	1
Activation of BMF and translocation to mitochondria	-100	1
Activation of caspases through apoptosome-mediated cleavage	-100	1
Formation of apoptosome	-100	1
Activation and oligomerization of BAK protein	-100	1
Activation, translocation and oligomerization of BAX	-100	1
BH3-only proteins associate with and inactivate anti-apoptotic BCL-2 members	-100	1
Cytochrome c-mediated apoptotic response	-100	1
Activation of Pro-Caspase 8	-100	1
Activation of BH3-only proteins	-100	1
Activation, myristolyation of BID and translocation to mitochondria	-100	1
Caspase-8 is formed from procaspase-8	-100	1
TRAIL signaling	-100	1
Intrinsic Pathway for Apoptosis	-100	1
Toll Like Receptor 4 (TLR4) Cascade	-100	1
LPS transferred from LBP carrier to CD14	-100	1
NFkB and MAP kinases activation mediated by TLR4 signaling repertoire	-100	1
IRAK2 mediated activation of TAK1 complex upon TLR7/8 or 9 stimulation	-100	1
Activated TLR4 signalling	-100	1
MyD88:Mal cascade initiated on plasma membrane	-100	1
MyD88-independent cascade initiated on plasma membrane	-100	1
Endosomal/Vacuolar pathway	-100	1
Cross-presentation of soluble exogenous antigens (endosomes)	-100	1
Immunoregulatory interactions between a Lymphoid and a non-Lymphoid cell	-100	1
Activation of IRF3/IRF7 mediated by TBK1/IKK epsilon	-100	1
Innate Immune System	-100	1
Toll Receptor Cascades	-100	1
Viral dsRNA:TLR3:TRIF Complex Activates TBK1/IKK epsilon	-100	1
Viral dsRNA:TLR3:TRIF Complex Activates RIP1	-100	1
TRAF6 Mediated Induction of proinflammatory cytokines	-100	1
Interleukin-6 signaling	-100	1
TRIF mediated TLR3 signaling	-100	1
Toll Like Receptor 3 (TLR3) Cascade	-100	1
Toll Like Receptor 5 (TLR5) Cascade	-100	1
IRAK1 recruits IKK complex upon TLR7/8 or 9 stimulation	-100	1
Toll Like Receptor 9 (TLR9) Cascade	-100	1
TRAF6 mediated IRF7 activation in TLR7/8 or 9 signaling	-100	1
Toll Like Receptor 7/8 (TLR7/8) Cascade	-100	1
MyD88 dependent cascade initiated on endosome	-100	1
TRAF6 mediated induction of NFkB and MAP kinases upon TLR7/8 or 9 activation	-100	1
NAD biosynthesis from 2-amino-3-carboxymuconate semialdehyde	-100	1
NAD salvage pathway III	-100	1
hexaprenyl diphosphate biosynthesis	-100	1
NAD salvage pathway II	-100	1
NAD biosynthesis II (from tryptophan)	-100	1
NAD biosynthesis III	-100	1
geranylgeranyldiphosphate biosynthesis	-100	1
heme biosynthesis II	-100	1
heme biosynthesis from uroporphyrinogen-III I	-100	1
all-trans-decaprenyl diphosphate biosynthesis	-100	1
trans,trans-farnesyl diphosphate biosynthesis	-100	1
superpathway of geranylgeranyldiphosphate biosynthesis I (via mevalonate)	-100	1
NAD phosphorylation and dephosphorylation	-100	1
colanic acid building blocks biosynthesis	-100	1
mevalonate pathway I	-100	1
molybdenum cofactor biosynthesis	-100	1
chondroitin and dermatan biosynthesis	-100	1
chondroitin sulfate biosynthesis (late stages)	-100	1
dermatan sulfate biosynthesis (late stages)	-100	1
coenzyme A biosynthesis	-100	1
lipoate biosynthesis and incorporation II	-100	1
lipoate salvage and modification	-100	1
molybdenum cofactor (sulfide) biosynthesis	-100	1
acyl carrier protein metabolism	-100	1
S-adenosyl-L-methionine biosynthesis	-100	1
ubiquinone-10 biosynthesis (eukaryotic)	-100	1
thyroid hormone biosynthesis	-100	1
catecholamine biosynthesis	-100	1
prostanoid biosynthesis	-100	1
folate transformations	-100	1
pyridoxal 5'-phosphate salvage pathway	-100	1
serotonin and melatonin biosynthesis	-100	1
estrogen biosynthesis	-100	1
glucocorticoid biosynthesis	-100	1
mineralocorticoid biosynthesis	-100	1
leukotriene biosynthesis	-100	1
pregnenolone biosynthesis	-100	1
androgen biosynthesis	-100	1
glutamate removal from folates	-100	1
glutathione redox reactions I	-100	1
thioredoxin pathway	-100	1
tetrahydrobiopterin biosynthesis I	-100	1
gamma-glutamyl cycle	-100	1
glutathione redox reactions II	-100	1
glutathione biosynthesis	-100	1
flavin biosynthesis IV (mammalian)	-100	1
tetrahydrofolate salvage from 5,10-methenyltetrahydrofolate	-100	1
folate polyglutamylation	-100	1
tetrahydrobiopterin biosynthesis II	-100	1
tetrapyrrole biosynthesis II	-100	1
1,25-dihydroxyvitamin D3 biosynthesis	-100	1
heparan sulfate biosynthesis (late stages)	-100	1
methionine salvage II (mammalia)	-100	1
taurine biosynthesis	-100	1
citrulline biosynthesis	-100	1
diphthamide biosynthesis	-100	1
alanine biosynthesis II	-100	1
alanine biosynthesis III	-100	1
proline biosynthesis II (from arginine)	-100	1
serine biosynthesis	-100	1
tyrosine biosynthesis IV	-100	1
protein citrullination	-100	1
proline biosynthesis I	-100	1
arginine degradation VI (arginase 2 pathway)	-100	1
hypusine biosynthesis	-100	1
The AIM2 inflammasome	-100	1
The IPAF inflammasome	-100	1
The NLRP1 inflammasome	-100	1
Terminal pathway of complement	-100	1
Activation of C3 and C5	-100	1
Alternative complement activation	-100	1
sulfate activation for sulfonation	-100	1
4-hydroxybenzoate biosynthesis	-100	1
superpathway of serine and glycine biosynthesis I	-100	1
The NLRP3 inflammasome	-100	1
Inflammasomes	-100	1
fatty acid activation	-100	1
arginine biosynthesis IV	-100	1
GDP-L-fucose biosynthesis I (from GDP-D-mannose)	-100	1
CMP-N-acetylneuraminate biosynthesis I (eukaryotes)	-100	1
GDP-mannose biosynthesis	-100	1
UDP-D-xylose and UDP-D-glucuronate biosynthesis	-100	1
GDP-glucose biosynthesis	-100	1
GDP-L-fucose biosynthesis II (from L-fucose)	-100	1
chondroitin sulfate biosynthesis	-100	1
dermatan sulfate biosynthesis	-100	1
glycoaminoglycan-protein linkage region biosynthesis	-100	1
dolichyl-diphosphooligosaccharide biosynthesis	-100	1
glycogen biosynthesis II (from UDP-D-Glucose)	-100	1
heparan sulfate biosynthesis	-100	1
gluconeogenesis I	-100	1
uracil degradation II (reductive)	-100	1
beta-alanine biosynthesis IV	-100	1
cysteine biosynthesis III (mammalia)	-100	1
asparagine biosynthesis I	-100	1
aspartate biosynthesis	-100	1
glutamate degradation II	-100	1
glutamine biosynthesis I	-100	1
glycine biosynthesis III	-100	1
glycine biosynthesis I	-100	1
cysteine biosynthesis/homocysteine degradation	-100	1
arginine degradation I (arginase pathway)	-100	1
glutamate biosynthesis II	-100	1
Beta oxidation of hexanoyl-CoA to butanoyl-CoA	-100	1
Beta oxidation of butanoyl-CoA to acetyl-CoA	-100	1
Import of palmitoyl-CoA into the mitochondrial matrix	-100	1
Metabolism of carbohydrates	-100	1
Circadian Clock	-100	1
Beta oxidation of octanoyl-CoA to hexanoyl-CoA	-100	1
Beta oxidation of palmitoyl-CoA to myristoyl-CoA	-100	1
Beta oxidation of decanoyl-CoA to octanoyl-CoA-CoA	-100	1
Beta oxidation of lauroyl-CoA to decanoyl-CoA-CoA	-100	1
mitochondrial fatty acid beta-oxidation of saturated fatty acids	-100	1
Mitochondrial Fatty Acid Beta-Oxidation	-100	1
Beta oxidation of myristoyl-CoA to lauroyl-CoA	-100	1
BMAL1:CLOCK/NPAS2 Activates Gene Expression	-100	1
Metabolism of non-coding RNA	-100	1
snRNP Assembly	-100	1
Xenobiotics	-100	1
Vitamin B5 (pantothenate) metabolism	-100	1
Nonsense Mediated Decay Enhanced by the Exon Junction Complex	-100	1
Nonsense Mediated Decay Independent of the Exon Junction Complex	-100	1
Regulation of Glucokinase by Glucokinase Regulatory Protein	-100	1
Digestion of dietary carbohydrate	-100	1
Hexose transport	-100	1
Glucose metabolism	-100	1
Glycolysis	-100	1
Glucose transport	-100	1
Fatty Acyl-CoA Biosynthesis	-100	1
Cell-cell junction organization	-100	1
Cell-Cell communication	-100	1
Cell junction organization	-100	1
5-Phosphoribose 1-diphosphate biosynthesis	-100	1
Fructose catabolism	-100	1
Galactose catabolism	-100	1
Transport of inorganic cations/anions and amino acids/oligopeptides	-100	1
Bicarbonate transporters	-100	1
Mitochondrial ABC transporters	-100	1
Transmembrane transport of small molecules	-100	1
Sodium/Calcium exchangers	-100	1
Sodium/Proton exchangers	-100	1
Pentose phosphate pathway (hexose monophosphate shunt)	-100	1
Lipoprotein metabolism	-100	1
Trafficking of dietary sterols	-100	1
Hormone-sensitive lipase (HSL)-mediated triacylglycerol hydrolysis	-100	1
Synthesis of very long-chain fatty acyl-CoAs	-100	1
Fatty acid, triacylglycerol, and ketone body metabolism	-100	1
Triglyceride Biosynthesis	-100	1
Glycogen synthesis	-100	1
Glycogen breakdown (glycogenolysis)	-100	1
Gluconeogenesis	-100	1
LDL-mediated lipid transport	-100	1
HDL-mediated lipid transport	-100	1
Chylomicron-mediated lipid transport	-100	1
Coenzyme A biosynthesis	-100	1
Nonsense-Mediated Decay	-100	1
Stabilization of mRNA by HuR	-100	1
Destabilization of mRNA by KSRP	-100	1
Regulation of Insulin Secretion by Free Fatty Acids	-100	1
Regulation of Insulin Secretion by Acetylcholine	-100	1
Regulation of Insulin Secretion by Fatty Acids Bound to GPR40 (FFAR1)	-100	1
Destabilization of mRNA by AUF1 (hnRNP D0)	-100	1
mRNA Decay by 3' to 5' Exoribonuclease	-100	1
mRNA Decay by 5' to 3' Exoribonuclease	-100	1
Destabilization of mRNA by Butyrate Response Factor 1 (BRF1)	-100	1
Destabilization of mRNA by Tristetraprolin (TTP)	-100	1
Regulation of mRNA Stability by Proteins that Bind AU-rich Elements	-100	1
Insulin effects increased synthesis of Xylulose-5-Phosphate	-100	1
PP2A-mediated dephosphorylation of key metabolic factors	-100	1
AMPK inhibits chREBP transcriptional activation activity	-100	1
Regulation of Insulin Secretion by Glucagon-like Peptide-1	-100	1
Sterols are 12-hydroxylated by CYP8B1	-100	1
Phase 1 - Functionalization of compounds	-100	1
Cytochrome P450 - arranged by substrate type	-100	1
Glucagon signaling in metabolic regulation	-100	1
PKA activation in glucagon signalling	-100	1
PKA-mediated phosphorylation of key metabolic factors	-100	1
Incretin Synthesis, Secretion, and Inactivation	-100	1
Synthesis, Secretion, and Inactivation of Glucagon-like Peptide-1 (GLP-1)	-100	1
Synthesis, Secretion, and Inactivation of Glucose-dependent Insulinotropic Polypeptide (GIP)	-100	1
Deadenylation-dependent mRNA decay	-100	1
Amino acid synthesis and interconversion (transamination)	-100	1
Nicotinate metabolism	-100	1
Nicotinamide salvaging	-100	1
Lysine catabolism	-100	1
Histidine catabolism	-100	1
Branched-chain amino acid catabolism	-100	1
Molybdenum cofactor biosynthesis	-100	1
Vitamin B2 (riboflavin) metabolism	-100	1
Vitamin B1 (thiamin) metabolism	-100	1
Vitamins B6 activation to pyridoxal phosphate	-100	1
Biotin metabolism	-100	1
Metabolism of folate and pterines	-100	1
Metabolism of amino acids and derivatives	-100	1
The proton buffering model	-100	1
Respiratory electron transport	-100	1
Formation of ATP by chemiosmotic coupling	-100	1
Deadenylation of mRNA	-100	1
Metabolism of mRNA	-100	1
Metabolism of RNA	-100	1
Citric acid cycle (TCA cycle)	-100	1
Interconversion of 2-oxoglutarate and 2-hydroxyglutarate	-100	1
Respiratory electron transport, ATP synthesis by chemiosmotic coupling, and heat production by uncoupling proteins.	-100	1
Mitochondrial Uncoupling Proteins	-100	1
The fatty acid cycling model	-100	1
Regulation of pyruvate dehydrogenase (PDH) complex	-100	1
SLC-mediated transmembrane transport	-100	1
Regulation of Apoptosis	-100	1
Regulation of activated PAK-2p34 by proteasome mediated degradation	-100	1
Regulation of PAK-2p34 activity by PS-GAP/RHG10	-100	1
RNA Polymerase I, RNA Polymerase III, and Mitochondrial Transcription	-100	1
RNA Polymerase I Transcription	-100	1
RNA Polymerase I Promoter Clearance	-100	1
RNA Polymerase I Transcription Initiation	-100	1
RNA Polymerase III Transcription Initiation From Type 2 Promoter	-100	1
RNA Polymerase III Transcription Initiation From Type 3 Promoter	-100	1
Role of DCC in regulating apoptosis	-100	1
RNA Polymerase I Promoter Opening	-100	1
RNA Polymerase I Promoter Escape	-100	1
Transcription	-100	1
Antigen processing: Ubiquitination & Proteasome degradation	-100	1
CD28 co-stimulation	-100	1
CD28 dependent PI3K/Akt signaling	-100	1
Transport of fatty acids	-100	1
PD-1 signaling	-100	1
Class I MHC mediated antigen processing & presentation	-100	1
Downstream TCR signaling	-100	1
Costimulation by the CD28 family	-100	1
Stimulation of the cell death response by PAK-2p34	-100	1
CD28 dependent Vav1 pathway	-100	1
CTLA4 inhibitory signaling	-100	1
Generation of second messenger molecules	-100	1
RNA Polymerase III Transcription Initiation	-100	1
SMAC binds to IAPs	-100	1
SMAC-mediated apoptotic response	-100	1
Apoptotic execution phase	-100	1
Apoptotic cleavage of cellular proteins	-100	1
Breakdown of the nuclear lamina	-100	1
Apoptotic cleavage of cell adhesion proteins	-100	1
Apoptotic factor-mediated response	-100	1
Release of apoptotic factors from the mitochondria	-100	1
Permeabilization of mitochondria	-100	1
SMAC-mediated dissociation of IAP:caspase complexes	-100	1
Activation of DNA fragmentation factor	-100	1
Apoptosis induced DNA fragmentation	-100	1
Caspase-mediated cleavage of cytoskeletal proteins	-100	1
RNA Polymerase I Chain Elongation	-100	1
RNA Polymerase I Transcription Termination	-100	1
RNA Polymerase III Chain Elongation	-100	1
RNA Polymerase III Transcription Initiation From Type 1 Promoter	-100	1
RNA Polymerase III Transcription	-100	1
RNA Polymerase III Abortive And Retractive Initiation	-100	1
POLRMT chain elongation	-100	1
Mitochondrial transcription termination	-100	1
Cdc20:Phospho-APC/C mediated degradation of Cyclin A	-100	1
Transcription from mitochondrial promoters	-100	1
RNA Polymerase III Transcription Termination	-100	1
Mitochondrial transcription initiation	-100	1
Transport of organic anions	-100	1
Zinc efflux and compartmentalization by the SLC30 family	-100	1
Zinc transporters	-100	1
Metal ion SLC transporters	-100	1
Inositol transporters	-100	1
Sodium-coupled sulphate, di- and tri-carboxylate transporters	-100	1
Na+-dependent glucose transporters	-100	1
Zinc influx into cells by the SLC39 gene family	-100	1
Multifunctional anion exchangers	-100	1
Sodium-coupled phosphate cotransporters	-100	1
Proton-coupled monocarboxylate transport	-100	1
Rhesus glycoproteins mediate ammonium transport.	-100	1
Na+/Cl- dependent neurotransmitter transporters	-100	1
Nephrin interactions	-100	1
Localization of the PINCH-ILK-PARVIN complex to focal adhesions	-100	1
Regulation of cytoskeletal remodeling and cell spreading by IPP complex components	-100	1
Type I hemidesmosome assembly	-100	1
ABC-family proteins mediated transport	-100	1
ABCA transporters in lipid homeostasis	-100	1
Cation-coupled Chloride cotransporters	-100	1
Tight junction interactions	-100	1
Cell-extracellular matrix interactions	-100	1
DSCAM interactions	-100	1
Signal regulatory protein (SIRP) family interactions	-100	1
Adherens junctions interactions	-100	1
Nectin/Necl trans heterodimerization	-100	1
Amino acid transport across the plasma membrane	-100	1
Ion transport by P-type ATPases	-100	1
Organic cation/anion/zwitterion transport	-100	1
Organic cation transport	-100	1
Lipid digestion, mobilization, and transport	-100	1
Metabolism of lipids and lipoproteins	-100	1
Ligand-gated ion channel transport	-100	1
Aquaporin-mediated transport	-100	1
Transport of nucleotide sugars	-100	1
Transport of nucleosides and free purine and pyrimidine bases across the plasma membrane	-100	1
Organic anion transport	-100	1
Transport of vitamins, nucleosides, and related molecules	-100	1
Passive Transport by Aquaporins	-100	1
Digestion of dietary lipid	-100	1
Transport of glucose and other sugars, bile salts and organic acids, metal ions and amine compounds	-100	1
Proton/oligonucleotide cotransporters	-100	1
Class II GLUTs	-100	1
Type II Na+/Pi cotransporters	-100	1
Proton-coupled neutral amino acid transporters	-100	1
Organic anion transporters	-100	1
Transport of Glycerol from Adipocytes to the Liver by Aquaporins	-100	1
Iron uptake and transport	-100	1
Regulation of Water Balance by Renal Aquaporins	-100	1
Facilitative Na+-independent glucose transporters	-100	1
Transferrin endocytosis and recycling	-100	1
Ion channel transport	-100	1
Regulation of RAC1 activity	-100	1
PAR1-mediated thrombin signaling events	-100	1
Rapid glucocorticoid signaling	-100	1
Validated nuclear estrogen receptor alpha network	-100	1
Polo-like kinase signaling events in the cell cycle	-100	1
IFN-gamma pathway	-100	1
Regulation of p38-alpha and p38-beta	-100	1
Alpha4 beta1 integrin signaling events	-100	1
S1P4 pathway	-100	1
IL12 signaling mediated by STAT4	-100	1
Beta3 integrin cell surface interactions	-100	1
Noncanonical Wnt signaling pathway	-100	1
S1P3 pathway	-100	1
Beta1 integrin cell surface interactions	-100	1
Thromboxane A2 receptor signaling	-100	1
Urokinase-type plasminogen activator (uPA) and uPAR-mediated signaling	-100	1
Signaling events mediated by TCPTP	-100	1
a4b7 Integrin signaling	-100	1
Signaling events mediated by VEGFR1 and VEGFR2	-100	1
Reelin signaling pathway	-100	1
Signaling mediated by p38-alpha and p38-beta	-100	1
Signaling by Aurora kinases	-100	1
Ras signaling in the CD4+ TCR pathway	-100	1
TCR signaling in na&#xef;ve CD8+ T cells	-100	1
Ceramide signaling pathway	-100	1
VEGFR1 specific signals	-100	1
Plasma membrane estrogen receptor signaling	-100	1
FoxO family signaling	-100	1
IL2-mediated signaling events	-100	1
Class I PI3K signaling events	-100	1
Arf6 signaling events	-100	1
EPO signaling pathway	-100	1
Signaling events mediated by HDAC Class III	-100	1
FOXM1 transcription factor network	-100	1
IL3-mediated signaling events	-100	1
FAS (CD95) signaling pathway	-100	1
C-MYB transcription factor network	-100	1
p73 transcription factor network	-100	1
Thrombin/protease-activated receptor (PAR) pathway	-100	1
HIF-2-alpha transcription factor network	-100	1
E-cadherin signaling in the nascent adherens junction	-100	1
EPHB forward signaling	-100	1
PDGFR-beta signaling pathway	-100	1
p63 transcription factor network	-100	1
Canonical Wnt signaling pathway	-100	1
p38 MAPK signaling pathway	-100	1
EGF receptor (ErbB1) signaling pathway	-100	1
p75(NTR)-mediated signaling	-100	1
Integrin-linked kinase signaling	-100	1
Regulation of nuclear beta catenin signaling and target gene transcription	-100	1
Ephrin B reverse signaling	-100	1
BCR signaling pathway	-100	1
Nephrin/Neph1 signaling in the kidney podocyte	-100	1
Aurora B signaling	-100	1
CD40/CD40L signaling	-100	1
FGF signaling pathway	-100	1
Validated nuclear estrogen receptor beta network	-100	1
Neurotrophic factor-mediated Trk receptor signaling	-100	1
PLK1 signaling events	-100	1
Lissencephaly gene (LIS1) in neuronal migration and development	-100	1
ATF-2 transcription factor network	-100	1
TRAIL signaling pathway	-100	1
LPA receptor mediated events	-100	1
IGF1 pathway	-100	1
Visual signal transduction: Cones	-100	1
IL27-mediated signaling events	-100	1
Class IB PI3K non-lipid kinase events	-100	1
Sumoylation by RanBP2 regulates transcriptional repression	-100	1
Arf1 pathway	-100	1
GMCSF-mediated signaling events	-100	1
Validated transcriptional targets of deltaNp63 isoforms	-100	1
Stabilization and expansion of the E-cadherin adherens junction	-100	1
Glypican 3 network	-100	1
Nectin adhesion pathway	-100	1
Insulin Pathway	-100	1
C-MYC pathway	-100	1

## Sheet: Chart
Biological pathway	Percentage of genes	p-value	p = 0.05 reference
urate biosynthesis/inosine 5'-phosphate degradation	25	0	1.30103
Vitamin C (ascorbate) metabolism	25	0	1.30103
purine nucleotides de novo biosynthesis II	25	0	1.30103
purine nucleotides degradation II (aerobic)	25	0	1.30103
guanosine nucleotides de novo biosynthesis	25	0	1.30103
FOXA2 and FOXA3 transcription factor networks	25	0	1.30103
Metabolism of water-soluble vitamins and cofactors	25	0	1.30103
Metabolism of vitamins and cofactors	25	0	1.30103
FOXA transcription factor networks	25	0	1.30103
Mitotic Prometaphase	25	0	1.30103
M Phase	25	0	1.30103
Mitotic M-M/G1 phases	25	0	1.30103
DNA Replication	25	0	1.30103
Cell Cycle, Mitotic	25	0	1.30103
Metabolism	25	0	1.30103

## Sheet: Biological pathway
Dataset: cluster2
Enrichment analysis: Biological pathway
Number of genes in the dataset: 7
Number of genes in the dataset (which are available in Biological pathway database) :4
Number of genes in background: 6290
						Corrected p-values
Biological pathway	No. of genes in the dataset	No.of genes in the background dataset	Percentage of genes	Fold enrichment	P-value (Hypergeometric test)	Bonferroni method	BH method	Q-value (Storey-Tibshirani method)	Mapped gene names
urate biosynthesis/inosine 5'-phosphate degradation	1	5	25	316.221	0.00317662	1	1	1	IMPDH1;
Vitamin C (ascorbate) metabolism	1	6	25	263.605	0.00381103	1	1	1	CYB5R3;
purine nucleotides de novo biosynthesis II	1	11	25	143.893	0.00697856	1	1	1	IMPDH1;
purine nucleotides degradation II (aerobic)	1	12	25	131.912	0.00761116	1	1	1	IMPDH1;
guanosine nucleotides de novo biosynthesis	1	14	25	113.081	0.00887545	1	1	1	IMPDH1;
FOXA2 and FOXA3 transcription factor networks	1	43	25	36.8348	0.0270723	1	1	1	TTR;
Metabolism of vitamins and cofactors	1	47	25	33.7006	0.0295623	1	1	1	CYB5R3;
Metabolism of water-soluble vitamins and cofactors	1	47	25	33.7006	0.0295623	1	1	1	CYB5R3;
FOXA transcription factor networks	1	81	25	19.5564	0.0505357	1	1	1	TTR;
Mitotic Prometaphase	1	99	25	16.0011	0.0615006	1	1	1	DSN1;
M Phase	1	158	25	10.0264	0.0967763	1	1	1	DSN1;
Mitotic M-M/G1 phases	1	242	25	6.54629	0.145272	1	1	1	DSN1;
DNA Replication	1	261	25	6.06976	0.155965	1	1	1	DSN1;
Cell Cycle, Mitotic	1	317	25	4.99753	0.186897	1	1	1	DSN1;
Metabolism	1	823	25	1.92497	0.429401	1	1	1	CYB5R3;
