# Supplementary material for: General Transcription Factor IIF Polypeptide 2: A Novel Therapeutic Target for Depression Identified Using an Integrated Bioinformatic Analysis
Source: Front Aging Neurosci. 2022 May 27;14:918217. doi: 10.3389/fnagi.2022.918217 (PMC9197343; doi:10.3389/fnagi.2022.918217)
Supplement: Supplementary file 6 [file Table_5.xlsx]

## Sheet: Fold
Biological pathway	Fold enrichment	p-value
Resolution of D-loop structures	140.15	0.132093
Resolution of D-loop structures through Holliday junction intermediates	140.15	0.132093
Removal of the Flap Intermediate from the C-strand	84.1458	0.394098
Formation of incision complex in GG-NER	83.9785	0.000165541
Dual incision reaction in GG-NER	83.9785	0.000165541
Processive synthesis on the C-strand of the telomere	76.5032	0.481012
Global Genomic NER (GG-NER)	76.2956	1.04234e-07
Removal of the Flap Intermediate	60.1213	0.792572
Polymerase switching	60.1213	0.792572
Polymerase switching on the C-strand of the telomere	60.1213	0.792572
Leading Strand Synthesis	60.1213	0.792572
Processive synthesis on the lagging strand	56.1159	0.913246
Repair synthesis for gap-filling by DNA polymerase in TC-NER	56.1159	0.913246
Repair synthesis of patch ~27-30 bases long by DNA polymerase	56.1159	0.913246
Gap-filling DNA repair synthesis and ligation in GG-NER	52.6109	1
Gap-filling DNA repair synthesis and ligation in TC-NER	52.6109	1
Nucleotide Excision Repair	51.3878	1.29032e-06
Removal of DNA patch containing abasic residue	49.5179	1
Resolution of AP sites via the multiple-nucleotide patch replacement pathway	49.5179	1
Base Excision Repair	44.3082	1
Resolution of Abasic Sites (AP sites)	44.3082	1
HIV-1 Transcription Initiation	43.0764	0.00273635
RNA Polymerase II Promoter Escape	43.0764	0.00273635
RNA Polymerase II HIV-1 Promoter Escape	43.0764	0.00273635
RNA Polymerase II Transcription Initiation	43.0764	0.00273635
RNA Polymerase II Transcription Pre-Initiation And Promoter Opening	43.0764	0.00273635
RNA Polymerase II Transcription Initiation And Promoter Clearance	43.0764	0.00273635
Lagging Strand Synthesis	42.0939	1
Homologous recombination repair of replication-independent double-strand breaks	38.269	1
Homologous Recombination Repair	38.269	1
Telomere C-strand (Lagging Strand) Synthesis	38.269	1
Transcription-coupled NER (TC-NER)	38.1824	0.0044846
Double-Strand Break Repair	31.1847	1
Cyclin A/B1 associated events during G2/M transition	30.2102	1
Dual incision reaction in TC-NER	30.0714	1
Formation of transcription-coupled NER (TC-NER) repair complex	30.0714	1
Extension of Telomeres	30.0714	1
RNA Polymerase II Pre-transcription Events	28.9676	0.0137428
Validated nuclear estrogen receptor beta network	28.1975	1
Transcription of the HIV genome	28.0022	0.0157509
DNA strand elongation	27.1622	1
DNA Repair	23.7574	0.00014668
RNA Polymerase I Promoter Escape	21.1517	1
RNA Polymerase I Transcription Termination	20.1449	1
Late Phase of HIV Life Cycle	18.2633	0.0862762
RNA Polymerase I Transcription Initiation	17.6279	1
Telomere Maintenance	17.1863	1
RNA Polymerase II Transcription	16.6361	0.12448
HIV Life Cycle	16.3131	0.134416
RNA Pol II CTD phosphorylation and interaction with CE - 11	16.2724	1
RNA Pol II CTD phosphorylation and interaction with CE	16.2724	1
mRNA Capping	15.1105	1
Negative regulators of RIG-I/MDA5 signaling	15.1105	1
G1 Phase	13.6487	1
Cyclin D associated events in G1	13.6487	1
Formation of the Early Elongation Complex	13.2223	1
Formation of the HIV-1 Early Elongation Complex	13.2223	1
Chromosome Maintenance	12.2055	1
S Phase	10.4236	1
Tat-mediated elongation of the HIV-1 transcript	10.3205	1
Formation of HIV-1 elongation complex containing HIV-1 Tat	10.3205	1
HIV-1 Transcription Elongation	10.3205	1
Formation of RNA Pol II elongation complex	10.0749	1
Formation of HIV-1 elongation complex in the absence of HIV-1 Tat	10.0749	1
RNA Polymerase II Transcription Elongation	10.0749	1
Transcription	9.43997	1
Activation of Chaperones by IRE1alpha	9.40336	1
Formation and Maturation of mRNA Transcript	9.0828	1
Retinoic acid receptors-mediated signaling	9.0033	1
RNA Polymerase I Chain Elongation	8.81577	1
HIV Infection	8.27747	1
RNA Polymerase I Promoter Clearance	7.83642	1
Synthesis of DNA	7.72681	1
RNA Polymerase I Transcription	7.5566	1
Coregulation of Androgen receptor activity	6.93731	1
Unfolded Protein Response	6.71711	1
Validated nuclear estrogen receptor alpha network	6.61217	1
RIG-I/MDA5 mediated induction of IFN-alpha/beta pathways	6.31615	1
Regulation of Telomerase	6.22328	1
Direct p53 effectors	6.10318	1
Cyclin E associated events during G1/S transition	5.42552	1
Cyclin A:Cdk2-associated events at S phase entry	4.7022	1
RNA Polymerase I, RNA Polymerase III, and Mitochondrial Transcription	4.59999	1
p53 pathway	4.45638	1
Gene Expression	4.44541	1
G2/M Transition	4.40834	1
Mitotic G2-G2/M phases	4.27477	1
Cell Cycle, Mitotic	3.97891	1
Regulation of Androgen receptor activity	3.91857	1
G1/S Transition	3.61717	1
ATR signaling pathway	3.36906	1
Androgen-mediated signaling	3.25548	1
DNA Replication	3.22708	1
Regulation of nuclear beta catenin signaling and target gene transcription	3.13492	1
Mitotic G1-G1/S phases	3.02296	1
ATM pathway	2.74356	1
Canonical Wnt signaling pathway	2.73044	1
mRNA Processing	2.69566	1
TNF alpha/NF-kB	2.47497	1
Noncanonical Wnt signaling pathway	2.3254	1
Innate Immune System	2.31269	1
Wnt signaling network	2.11612	1
Glypican 3 network	2.05449	1
Syndecan-4-mediated signaling events	2.025	1
Diabetes pathways	1.95938	1
Posttranslational regulation of adherens junction stability and dissassembly	1.83215	1
N-cadherin signaling events	1.68617	1
Stabilization and expansion of the E-cadherin adherens junction	1.53902	1
E-cadherin signaling in the nascent adherens junction	1.53902	1
E-cadherin signaling events	1.51154	1
Class I PI3K signaling events mediated by Akt	-1.01875	1
EGF receptor (ErbB1) signaling pathway	-1.01875	1
PDGFR-beta signaling pathway	-1.01875	1
Arf6 downstream pathway	-1.01875	1
mTOR signaling pathway	-1.01875	1
ErbB1 downstream signaling	-1.01875	1
Internalization of ErbB1	-1.01875	1
Insulin Pathway	-1.01875	1
Arf6 trafficking events	-1.01875	1
S1P1 pathway	-1.01875	1
Urokinase-type plasminogen activator (uPA) and uPAR-mediated signaling	-1.01875	1
Signaling events mediated by focal adhesion kinase	-1.01875	1
Class I PI3K signaling events	-1.01875	1
Arf6 signaling events	-1.01875	1
EGFR-dependent Endothelin signaling events	-1.01955	1
IGF1 pathway	-1.02113	1
IL5-mediated signaling events	-1.02193	1
GMCSF-mediated signaling events	-1.02193	1
PDGF receptor signaling network	-1.02272	1
Signaling events mediated by Hepatocyte Growth Factor Receptor (c-Met)	-1.02272	1
IL3-mediated signaling events	-1.0243	1
Nectin adhesion pathway	-1.0243	1
Signaling events mediated by VEGFR1 and VEGFR2	-1.0251	1
IFN-gamma pathway	-1.0251	1
Glypican 1 network	-1.02747	1
PAR1-mediated thrombin signaling events	-1.02747	1
Syndecan-1-mediated signaling events	-1.02827	1
Thrombin/protease-activated receptor (PAR) pathway	-1.02827	1
Plasma membrane estrogen receptor signaling	-1.02906	1
VEGF and VEGFR signaling network	-1.03144	1
Alpha9 beta1 integrin signaling events	-1.03223	1
Endothelins	-1.03382	1
LKB1 signaling events	-1.03461	1
Sphingosine 1-phosphate (S1P) pathway	-1.03699	1
ErbB receptor signaling network	-1.03699	1
TRAIL signaling pathway	-1.05047	1
Glypican pathway	-1.05839	1
Proteoglycan syndecan-mediated signaling events	-1.06394	1
Beta1 integrin cell surface interactions	-1.0687	1
Integrin family cell surface interactions	-1.09011	1
Immune System	-1.23335	1
AP-1 transcription factor network	-1.46726	1
Integrin-linked kinase signaling	-1.54523	1
CDC42 signaling events	-1.78386	1
Regulation of CDC42 activity	-1.81457	1
JNK (c-Jun kinases) phosphorylation and activation mediated by activated human TAK1	-100	1
Cytokine Signaling in Immune system	-100	1
Interferon gamma signaling	-100	1
NF-kB activation through FADD/RIP-1 pathway mediated by caspase-8 and -10	-100	1
Interferon Signaling	-100	1
Toll Like Receptor 4 (TLR4) Cascade	-100	1
IRAK2 mediated activation of TAK1 complex	-100	1
MyD88:Mal cascade initiated on plasma membrane	-100	1
TRAF6 mediated IRF7 activation	-100	1
TRAF6 mediated NF-kB activation	-100	1
Activated TLR4 signalling	-100	1
Interferon alpha/beta signaling	-100	1
Regulation of signaling by CBL	-100	1
Toll Like Receptor 9 (TLR9) Cascade	-100	1
TRAF3-dependent IRF activation pathway	-100	1
IRAK1 recruits IKK complex upon TLR7/8 or 9 stimulation	-100	1
IRAK2 mediated activation of TAK1 complex upon TLR7/8 or 9 stimulation	-100	1
MAPK targets/ Nuclear events mediated by MAP kinases	-100	1
MAP kinase activation in TLR cascade	-100	1
Interleukin-1 processing	-100	1
TRAF6 mediated IRF7 activation in TLR7/8 or 9 signaling	-100	1
Regulation of IFNG signaling	-100	1
Advanced glycosylation endproduct receptor signaling	-100	1
Cross-presentation of particulate exogenous antigens (phagosomes)	-100	1
Signaling by Interleukins	-100	1
Interleukin-2 signaling	-100	1
Cross-presentation of soluble exogenous antigens (endosomes)	-100	1
ER-Phagosome pathway	-100	1
Antigen processing-Cross presentation	-100	1
MyD88 cascade initiated on plasma membrane	-100	1
Antigen Presentation: Folding, assembly and peptide loading of class I MHC	-100	1
Immunoregulatory interactions between a Lymphoid and a non-Lymphoid cell	-100	1
IRAK1 recruits IKK complex	-100	1
Rap1 signalling	-100	1
NFkB and MAP kinases activation mediated by TLR4 signaling repertoire	-100	1
activated TAK1 mediates p38 MAPK activation	-100	1
Activation of the AP-1 family of transcription factors	-100	1
LPS transferred from LBP carrier to CD14	-100	1
Regulation of IFNA signaling	-100	1
Interleukin-1 signaling	-100	1
Toll Receptor Cascades	-100	1
Endosomal/Vacuolar pathway	-100	1
Toll Like Receptor 10 (TLR10) Cascade	-100	1
MyD88-independent cascade initiated on plasma membrane	-100	1
Activation of IRF3/IRF7 mediated by TBK1/IKK epsilon	-100	1
TAK1 activates NFkB by phosphorylation and activation of IKKs complex	-100	1
Interleukin-3, 5 and GM-CSF signaling	-100	1
dolichyl-diphosphooligosaccharide biosynthesis	-100	1
glycogen biosynthesis II (from UDP-D-Glucose)	-100	1
GDP-mannose biosynthesis	-100	1
GDP-L-fucose biosynthesis I (from GDP-D-mannose)	-100	1
CMP-N-acetylneuraminate biosynthesis I (eukaryotes)	-100	1
glycoaminoglycan-protein linkage region biosynthesis	-100	1
heparan sulfate biosynthesis (late stages)	-100	1
dermatan sulfate biosynthesis	-100	1
heparan sulfate biosynthesis	-100	1
chondroitin sulfate biosynthesis	-100	1
GDP-L-fucose biosynthesis II (from L-fucose)	-100	1
glutamate biosynthesis II	-100	1
glutamine biosynthesis I	-100	1
arginine degradation I (arginase pathway)	-100	1
cysteine biosynthesis III (mammalia)	-100	1
cysteine biosynthesis/homocysteine degradation	-100	1
UDP-D-xylose and UDP-D-glucuronate biosynthesis	-100	1
GDP-glucose biosynthesis	-100	1
gluconeogenesis I	-100	1
glycine biosynthesis III	-100	1
glycine biosynthesis I	-100	1
chondroitin and dermatan biosynthesis	-100	1
NAD biosynthesis III	-100	1
NAD biosynthesis from 2-amino-3-carboxymuconate semialdehyde	-100	1
NAD biosynthesis II (from tryptophan)	-100	1
NAD phosphorylation and dephosphorylation	-100	1
NAD salvage pathway II	-100	1
trans,trans-farnesyl diphosphate biosynthesis	-100	1
superpathway of geranylgeranyldiphosphate biosynthesis I (via mevalonate)	-100	1
all-trans-decaprenyl diphosphate biosynthesis	-100	1
NAD salvage pathway III	-100	1
hexaprenyl diphosphate biosynthesis	-100	1
lipoate salvage and modification	-100	1
mevalonate pathway I	-100	1
molybdenum cofactor biosynthesis	-100	1
colanic acid building blocks biosynthesis	-100	1
chondroitin sulfate biosynthesis (late stages)	-100	1
dermatan sulfate biosynthesis (late stages)	-100	1
coenzyme A biosynthesis	-100	1
lipoate biosynthesis and incorporation II	-100	1
S-adenosyl-L-methionine biosynthesis	-100	1
molybdenum cofactor (sulfide) biosynthesis	-100	1
acyl carrier protein metabolism	-100	1
beta-alanine biosynthesis IV	-100	1
Activation of C3 and C5	-100	1
Alternative complement activation	-100	1
Terminal pathway of complement	-100	1
Nucleotide-binding domain, leucine rich repeat containing receptor (NLR) signaling pathways	-100	1
NOD1/2 Signaling Pathway	-100	1
The NLRP3 inflammasome	-100	1
Inflammasomes	-100	1
The NLRP1 inflammasome	-100	1
The AIM2 inflammasome	-100	1
The IPAF inflammasome	-100	1
Initial triggering of complement	-100	1
Toll Like Receptor 2 (TLR2) Cascade	-100	1
Toll Like Receptor TLR1:TLR2 Cascade	-100	1
TRAF6 mediated induction of TAK1 complex	-100	1
Interleukin receptor SHC signaling	-100	1
IKK complex recruitment mediated by RIP1	-100	1
Toll Like Receptor TLR6:TLR2 Cascade	-100	1
Creation of C4 and C2 activators	-100	1
Complement cascade	-100	1
Classical antibody-mediated complement activation	-100	1
Lectin pathway of complement activation	-100	1
fatty acid activation	-100	1
serine biosynthesis	-100	1
tyrosine biosynthesis IV	-100	1
proline biosynthesis II (from arginine)	-100	1
proline biosynthesis I	-100	1
arginine degradation VI (arginase 2 pathway)	-100	1
glutamate degradation II	-100	1
uracil degradation II (reductive)	-100	1
aspartate biosynthesis	-100	1
arginine biosynthesis IV	-100	1
asparagine biosynthesis I	-100	1
protein citrullination	-100	1
hypusine biosynthesis	-100	1
diphthamide biosynthesis	-100	1
superpathway of serine and glycine biosynthesis I	-100	1
sulfate activation for sulfonation	-100	1
4-hydroxybenzoate biosynthesis	-100	1
taurine biosynthesis	-100	1
citrulline biosynthesis	-100	1
methionine salvage II (mammalia)	-100	1
alanine biosynthesis II	-100	1
alanine biosynthesis III	-100	1
TRAF6 mediated induction of NFkB and MAP kinases upon TLR7/8 or 9 activation	-100	1
Transport of inorganic cations/anions and amino acids/oligopeptides	-100	1
Bicarbonate transporters	-100	1
Mitochondrial ABC transporters	-100	1
Transmembrane transport of small molecules	-100	1
Sodium/Calcium exchangers	-100	1
Sodium/Proton exchangers	-100	1
Cation-coupled Chloride cotransporters	-100	1
Localization of the PINCH-ILK-PARVIN complex to focal adhesions	-100	1
Regulation of cytoskeletal remodeling and cell spreading by IPP complex components	-100	1
SLC-mediated transmembrane transport	-100	1
ABC-family proteins mediated transport	-100	1
ABCA transporters in lipid homeostasis	-100	1
Cell junction organization	-100	1
Glycogen synthesis	-100	1
Glycogen breakdown (glycogenolysis)	-100	1
Gluconeogenesis	-100	1
LDL-mediated lipid transport	-100	1
HDL-mediated lipid transport	-100	1
Chylomicron-mediated lipid transport	-100	1
Galactose catabolism	-100	1
Cell-cell junction organization	-100	1
Cell-Cell communication	-100	1
Pentose phosphate pathway (hexose monophosphate shunt)	-100	1
5-Phosphoribose 1-diphosphate biosynthesis	-100	1
Fructose catabolism	-100	1
Na+/Cl- dependent neurotransmitter transporters	-100	1
Zinc influx into cells by the SLC39 gene family	-100	1
Multifunctional anion exchangers	-100	1
Metal ion SLC transporters	-100	1
Proton-coupled monocarboxylate transport	-100	1
Rhesus glycoproteins mediate ammonium transport.	-100	1
Proton-coupled neutral amino acid transporters	-100	1
Organic anion transporters	-100	1
Transport of glucose and other sugars, bile salts and organic acids, metal ions and amine compounds	-100	1
Sodium-coupled phosphate cotransporters	-100	1
Amino acid transport across the plasma membrane	-100	1
Type II Na+/Pi cotransporters	-100	1
Zinc transporters	-100	1
Nectin/Necl trans heterodimerization	-100	1
Tight junction interactions	-100	1
Cell-extracellular matrix interactions	-100	1
Type I hemidesmosome assembly	-100	1
Signal regulatory protein (SIRP) family interactions	-100	1
Adherens junctions interactions	-100	1
Sodium-coupled sulphate, di- and tri-carboxylate transporters	-100	1
Na+-dependent glucose transporters	-100	1
Zinc efflux and compartmentalization by the SLC30 family	-100	1
DSCAM interactions	-100	1
Nephrin interactions	-100	1
Inositol transporters	-100	1
Nonsense Mediated Decay Enhanced by the Exon Junction Complex	-100	1
Nonsense Mediated Decay Independent of the Exon Junction Complex	-100	1
Metabolism of non-coding RNA	-100	1
Vitamin B1 (thiamin) metabolism	-100	1
Coenzyme A biosynthesis	-100	1
Vitamin B5 (pantothenate) metabolism	-100	1
Vitamin C (ascorbate) metabolism	-100	1
Xenobiotics	-100	1
Glucose metabolism	-100	1
snRNP Assembly	-100	1
Metabolism of vitamins and cofactors	-100	1
Metabolism of water-soluble vitamins and cofactors	-100	1
Vitamin B2 (riboflavin) metabolism	-100	1
Histidine catabolism	-100	1
Branched-chain amino acid catabolism	-100	1
Amino acid synthesis and interconversion (transamination)	-100	1
Respiratory electron transport, ATP synthesis by chemiosmotic coupling, and heat production by uncoupling proteins.	-100	1
Metabolism of amino acids and derivatives	-100	1
Lysine catabolism	-100	1
Biotin metabolism	-100	1
Metabolism of folate and pterines	-100	1
Molybdenum cofactor biosynthesis	-100	1
Nicotinate metabolism	-100	1
Nicotinamide salvaging	-100	1
Vitamins B6 activation to pyridoxal phosphate	-100	1
Beta oxidation of decanoyl-CoA to octanoyl-CoA-CoA	-100	1
Beta oxidation of lauroyl-CoA to decanoyl-CoA-CoA	-100	1
Fatty Acyl-CoA Biosynthesis	-100	1
Mitochondrial Fatty Acid Beta-Oxidation	-100	1
Beta oxidation of myristoyl-CoA to lauroyl-CoA	-100	1
Beta oxidation of palmitoyl-CoA to myristoyl-CoA	-100	1
Lipoprotein metabolism	-100	1
Trafficking of dietary sterols	-100	1
Hormone-sensitive lipase (HSL)-mediated triacylglycerol hydrolysis	-100	1
Synthesis of very long-chain fatty acyl-CoAs	-100	1
Fatty acid, triacylglycerol, and ketone body metabolism	-100	1
Triglyceride Biosynthesis	-100	1
mitochondrial fatty acid beta-oxidation of saturated fatty acids	-100	1
Digestion of dietary carbohydrate	-100	1
Hexose transport	-100	1
BMAL1:CLOCK/NPAS2 Activates Gene Expression	-100	1
Glycolysis	-100	1
Glucose transport	-100	1
Regulation of Glucokinase by Glucokinase Regulatory Protein	-100	1
Beta oxidation of hexanoyl-CoA to butanoyl-CoA	-100	1
Beta oxidation of butanoyl-CoA to acetyl-CoA	-100	1
Import of palmitoyl-CoA into the mitochondrial matrix	-100	1
Metabolism of carbohydrates	-100	1
Circadian Clock	-100	1
Beta oxidation of octanoyl-CoA to hexanoyl-CoA	-100	1
Proton/oligonucleotide cotransporters	-100	1
Activation, translocation and oligomerization of BAX	-100	1
BH3-only proteins associate with and inactivate anti-apoptotic BCL-2 members	-100	1
Activation of BMF and translocation to mitochondria	-100	1
Release of apoptotic factors from the mitochondria	-100	1
Permeabilization of mitochondria	-100	1
Activation and oligomerization of BAK protein	-100	1
Caspase-8 is formed from procaspase-8	-100	1
TRAIL signaling	-100	1
Intrinsic Pathway for Apoptosis	-100	1
Activation of caspases through apoptosome-mediated cleavage	-100	1
Formation of apoptosome	-100	1
Cytochrome c-mediated apoptotic response	-100	1
Apoptotic factor-mediated response	-100	1
Breakdown of the nuclear lamina	-100	1
Apoptotic cleavage of cell adhesion proteins	-100	1
SMAC binds to IAPs	-100	1
Cdc20:Phospho-APC/C mediated degradation of Cyclin A	-100	1
Caspase-mediated cleavage of cytoskeletal proteins	-100	1
Apoptotic cleavage of cellular proteins	-100	1
SMAC-mediated dissociation of IAP:caspase complexes	-100	1
Activation of DNA fragmentation factor	-100	1
Apoptosis induced DNA fragmentation	-100	1
Interconversion of 2-oxoglutarate and 2-hydroxyglutarate	-100	1
SMAC-mediated apoptotic response	-100	1
Apoptotic execution phase	-100	1
Interleukin-6 signaling	-100	1
TRIF mediated TLR3 signaling	-100	1
Toll Like Receptor 3 (TLR3) Cascade	-100	1
Steroid hormones	-100	1
PLC-mediated hydrolysis of PIP2	-100	1
Growth hormone receptor signaling	-100	1
Toll Like Receptor 5 (TLR5) Cascade	-100	1
Toll Like Receptor 7/8 (TLR7/8) Cascade	-100	1
MyD88 dependent cascade initiated on endosome	-100	1
Viral dsRNA:TLR3:TRIF Complex Activates TBK1/IKK epsilon	-100	1
Viral dsRNA:TLR3:TRIF Complex Activates RIP1	-100	1
TRAF6 Mediated Induction of proinflammatory cytokines	-100	1
Dephosphorylation of pChREBP by PP2A	-100	1
Activation of NOXA and translocation to mitochondria	-100	1
Activation of BAD and translocation to mitochondria	-100	1
Activation of BIM and translocation to mitochondria	-100	1
Activation of Pro-Caspase 8	-100	1
Activation of BH3-only proteins	-100	1
Activation, myristolyation of BID and translocation to mitochondria	-100	1
Death Receptor Signalling	-100	1
Extrinsic Pathway for Apoptosis	-100	1
Apoptosis	-100	1
Activation of PUMA and translocation to mitochondria	-100	1
FasL/ CD95L signaling	-100	1
TNF signaling	-100	1
Passive Transport by Aquaporins	-100	1
Aquaporin-mediated transport	-100	1
Transport of nucleotide sugars	-100	1
Organic cation transport	-100	1
Organic anion transport	-100	1
Transport of vitamins, nucleosides, and related molecules	-100	1
PD-1 signaling	-100	1
Class I MHC mediated antigen processing & presentation	-100	1
Antigen processing: Ubiquitination & Proteasome degradation	-100	1
Transport of nucleosides and free purine and pyrimidine bases across the plasma membrane	-100	1
Transport of organic anions	-100	1
Transport of fatty acids	-100	1
Organic cation/anion/zwitterion transport	-100	1
Ion channel transport	-100	1
Transport of Glycerol from Adipocytes to the Liver by Aquaporins	-100	1
Iron uptake and transport	-100	1
Class II GLUTs	-100	1
Facilitative Na+-independent glucose transporters	-100	1
Transferrin endocytosis and recycling	-100	1
Metabolism of lipids and lipoproteins	-100	1
Ligand-gated ion channel transport	-100	1
Ion transport by P-type ATPases	-100	1
Regulation of Water Balance by Renal Aquaporins	-100	1
Digestion of dietary lipid	-100	1
Lipid digestion, mobilization, and transport	-100	1
RNA Polymerase III Transcription Initiation From Type 1 Promoter	-100	1
RNA Polymerase III Transcription	-100	1
RNA Polymerase III Abortive And Retractive Initiation	-100	1
RNA Polymerase III Transcription Initiation From Type 2 Promoter	-100	1
RNA Polymerase III Transcription Initiation From Type 3 Promoter	-100	1
RNA Polymerase III Transcription Initiation	-100	1
Mitochondrial transcription initiation	-100	1
POLRMT chain elongation	-100	1
Mitochondrial transcription termination	-100	1
RNA Polymerase III Chain Elongation	-100	1
Transcription from mitochondrial promoters	-100	1
RNA Polymerase III Transcription Termination	-100	1
RNA Polymerase I Promoter Opening	-100	1
CTLA4 inhibitory signaling	-100	1
Generation of second messenger molecules	-100	1
Downstream TCR signaling	-100	1
CD28 co-stimulation	-100	1
CD28 dependent PI3K/Akt signaling	-100	1
CD28 dependent Vav1 pathway	-100	1
Regulation of activated PAK-2p34 by proteasome mediated degradation	-100	1
Regulation of PAK-2p34 activity by PS-GAP/RHG10	-100	1
Role of DCC in regulating apoptosis	-100	1
Costimulation by the CD28 family	-100	1
Stimulation of the cell death response by PAK-2p34	-100	1
Regulation of Apoptosis	-100	1
ALK2 signaling events	-100	1
HIF-1-alpha transcription factor network	-100	1
ATF-2 transcription factor network	-100	1
PLK1 signaling events	-100	1
Lissencephaly gene (LIS1) in neuronal migration and development	-100	1
PAR4-mediated thrombin signaling events	-100	1
Fc-epsilon receptor I signaling in mast cells	-100	1
EphrinB-EPHB pathway	-100	1
VEGFR3 signaling in lymphatic endothelium	-100	1

## Sheet: Chart
Biological pathway	Percentage of genes	p-value	p = 0.05 reference
Global Genomic NER (GG-NER)	40	6.98199	1.30103
Nucleotide Excision Repair	40	5.8893	1.30103
DNA Repair	40	3.83363	1.30103
Dual incision reaction in GG-NER	26.6667	3.78109	1.30103
Formation of incision complex in GG-NER	26.6667	3.78109	1.30103
RNA Polymerase II Promoter Escape	26.6667	2.56283	1.30103
RNA Polymerase II HIV-1 Promoter Escape	26.6667	2.56283	1.30103
RNA Polymerase II Transcription Initiation And Promoter Clearance	26.6667	2.56283	1.30103
RNA Polymerase II Transcription Pre-Initiation And Promoter Opening	26.6667	2.56283	1.30103
RNA Polymerase II Transcription Initiation	26.6667	2.56283	1.30103
HIV-1 Transcription Initiation	26.6667	2.56283	1.30103
Transcription-coupled NER (TC-NER)	26.6667	2.34828	1.30103
RNA Polymerase II Pre-transcription Events	26.6667	1.86192	1.30103
Transcription of the HIV genome	26.6667	1.80269	1.30103
Late Phase of HIV Life Cycle	26.6667	1.06411	1.30103
RNA Polymerase II Transcription	26.6667	0.904901	1.30103
Resolution of D-loop structures through Holliday junction intermediates	13.3333	0.879121	1.30103
Resolution of D-loop structures	13.3333	0.879121	1.30103
HIV Life Cycle	26.6667	0.87155	1.30103
Removal of the Flap Intermediate from the C-strand	13.3333	0.404395	1.30103
Processive synthesis on the C-strand of the telomere	13.3333	0.317844	1.30103
Removal of the Flap Intermediate	13.3333	0.100961	1.30103
Leading Strand Synthesis	13.3333	0.100961	1.30103
Polymerase switching on the C-strand of the telomere	13.3333	0.100961	1.30103
Polymerase switching	13.3333	0.100961	1.30103
Processive synthesis on the lagging strand	13.3333	0.039412	1.30103
Repair synthesis of patch ~27-30 bases long by DNA polymerase	13.3333	0.039412	1.30103
Repair synthesis for gap-filling by DNA polymerase in TC-NER	13.3333	0.039412	1.30103
Gap-filling DNA repair synthesis and ligation in TC-NER	13.3333	0	1.30103
Gap-filling DNA repair synthesis and ligation in GG-NER	13.3333	0	1.30103
Transcription	26.6667	0	1.30103
Removal of DNA patch containing abasic residue	13.3333	0	1.30103
Resolution of AP sites via the multiple-nucleotide patch replacement pathway	13.3333	0	1.30103
Formation and Maturation of mRNA Transcript	26.6667	0	1.30103
Resolution of Abasic Sites (AP sites)	13.3333	0	1.30103
Base Excision Repair	13.3333	0	1.30103
Lagging Strand Synthesis	13.3333	0	1.30103
HIV Infection	26.6667	0	1.30103
Homologous recombination repair of replication-independent double-strand breaks	13.3333	0	1.30103
Telomere C-strand (Lagging Strand) Synthesis	13.3333	0	1.30103
Homologous Recombination Repair	13.3333	0	1.30103
Double-Strand Break Repair	13.3333	0	1.30103
Formation of transcription-coupled NER (TC-NER) repair complex	13.3333	0	1.30103
Extension of Telomeres	13.3333	0	1.30103
Dual incision reaction in TC-NER	13.3333	0	1.30103
DNA strand elongation	13.3333	0	1.30103
S Phase	20	0	1.30103
Telomere Maintenance	13.3333	0	1.30103
Gene Expression	26.6667	0	1.30103
Chromosome Maintenance	13.3333	0	1.30103
Synthesis of DNA	13.3333	0	1.30103
Cyclin A/B1 associated events during G2/M transition	6.66667	0	1.30103
Validated nuclear estrogen receptor beta network	6.66667	0	1.30103
Cell Cycle, Mitotic	20	0	1.30103
Direct p53 effectors	13.3333	0	1.30103
RNA Polymerase I Promoter Escape	6.66667	0	1.30103
RNA Polymerase I Transcription Termination	6.66667	0	1.30103
RNA Polymerase I Transcription Initiation	6.66667	0	1.30103
RNA Pol II CTD phosphorylation and interaction with CE - 11	6.66667	0	1.30103
RNA Pol II CTD phosphorylation and interaction with CE	6.66667	0	1.30103
mRNA Capping	6.66667	0	1.30103
Negative regulators of RIG-I/MDA5 signaling	6.66667	0	1.30103
G1 Phase	6.66667	0	1.30103
Cyclin D associated events in G1	6.66667	0	1.30103
p53 pathway	13.3333	0	1.30103
Formation of the Early Elongation Complex	6.66667	0	1.30103
Formation of the HIV-1 Early Elongation Complex	6.66667	0	1.30103
Tat-mediated elongation of the HIV-1 transcript	6.66667	0	1.30103
HIV-1 Transcription Elongation	6.66667	0	1.30103
Formation of HIV-1 elongation complex containing HIV-1 Tat	6.66667	0	1.30103
Formation of RNA Pol II elongation complex	6.66667	0	1.30103
Formation of HIV-1 elongation complex in the absence of HIV-1 Tat	6.66667	0	1.30103
RNA Polymerase II Transcription Elongation	6.66667	0	1.30103
Activation of Chaperones by IRE1alpha	6.66667	0	1.30103
Retinoic acid receptors-mediated signaling	6.66667	0	1.30103
RNA Polymerase I Chain Elongation	6.66667	0	1.30103
ATR signaling pathway	13.3333	0	1.30103
RNA Polymerase I Promoter Clearance	6.66667	0	1.30103
RNA Polymerase I Transcription	6.66667	0	1.30103
DNA Replication	13.3333	0	1.30103
Coregulation of Androgen receptor activity	6.66667	0	1.30103
Unfolded Protein Response	6.66667	0	1.30103
Validated nuclear estrogen receptor alpha network	6.66667	0	1.30103
RIG-I/MDA5 mediated induction of IFN-alpha/beta pathways	6.66667	0	1.30103
Regulation of Telomerase	6.66667	0	1.30103
ATM pathway	13.3333	0	1.30103
Cyclin E associated events during G1/S transition	6.66667	0	1.30103
Cyclin A:Cdk2-associated events at S phase entry	6.66667	0	1.30103
RNA Polymerase I, RNA Polymerase III, and Mitochondrial Transcription	6.66667	0	1.30103
G2/M Transition	6.66667	0	1.30103
Mitotic G2-G2/M phases	6.66667	0	1.30103
Regulation of Androgen receptor activity	6.66667	0	1.30103
G1/S Transition	6.66667	0	1.30103
Androgen-mediated signaling	6.66667	0	1.30103
Regulation of nuclear beta catenin signaling and target gene transcription	6.66667	0	1.30103
Mitotic G1-G1/S phases	6.66667	0	1.30103
Canonical Wnt signaling pathway	6.66667	0	1.30103
mRNA Processing	6.66667	0	1.30103
TNF alpha/NF-kB	6.66667	0	1.30103
Noncanonical Wnt signaling pathway	6.66667	0	1.30103
Innate Immune System	6.66667	0	1.30103
Wnt signaling network	6.66667	0	1.30103
Glypican 3 network	6.66667	0	1.30103
Syndecan-4-mediated signaling events	6.66667	0	1.30103
Diabetes pathways	6.66667	0	1.30103
Posttranslational regulation of adherens junction stability and dissassembly	6.66667	0	1.30103
N-cadherin signaling events	6.66667	0	1.30103
E-cadherin signaling in the nascent adherens junction	6.66667	0	1.30103
Stabilization and expansion of the E-cadherin adherens junction	6.66667	0	1.30103
E-cadherin signaling events	6.66667	0	1.30103
S1P1 pathway	20	0	1.30103
Arf6 trafficking events	20	0	1.30103
Insulin Pathway	20	0	1.30103
Urokinase-type plasminogen activator (uPA) and uPAR-mediated signaling	20	0	1.30103
Arf6 signaling events	20	0	1.30103
Class I PI3K signaling events	20	0	1.30103
Signaling events mediated by focal adhesion kinase	20	0	1.30103
PDGFR-beta signaling pathway	20	0	1.30103
EGF receptor (ErbB1) signaling pathway	20	0	1.30103
Class I PI3K signaling events mediated by Akt	20	0	1.30103
Arf6 downstream pathway	20	0	1.30103
Internalization of ErbB1	20	0	1.30103
ErbB1 downstream signaling	20	0	1.30103
mTOR signaling pathway	20	0	1.30103
EGFR-dependent Endothelin signaling events	20	0	1.30103
IGF1 pathway	20	0	1.30103
GMCSF-mediated signaling events	20	0	1.30103
IL5-mediated signaling events	20	0	1.30103
Signaling events mediated by Hepatocyte Growth Factor Receptor (c-Met)	20	0	1.30103
PDGF receptor signaling network	20	0	1.30103
Nectin adhesion pathway	20	0	1.30103
IL3-mediated signaling events	20	0	1.30103
IFN-gamma pathway	20	0	1.30103
Signaling events mediated by VEGFR1 and VEGFR2	20	0	1.30103
PAR1-mediated thrombin signaling events	20	0	1.30103
Glypican 1 network	20	0	1.30103
Thrombin/protease-activated receptor (PAR) pathway	20	0	1.30103
Syndecan-1-mediated signaling events	20	0	1.30103
Plasma membrane estrogen receptor signaling	20	0	1.30103
VEGF and VEGFR signaling network	20	0	1.30103
Alpha9 beta1 integrin signaling events	20	0	1.30103
Endothelins	20	0	1.30103
LKB1 signaling events	20	0	1.30103
ErbB receptor signaling network	20	0	1.30103
Sphingosine 1-phosphate (S1P) pathway	20	0	1.30103
TRAIL signaling pathway	20	0	1.30103
Glypican pathway	20	0	1.30103
Proteoglycan syndecan-mediated signaling events	20	0	1.30103
Beta1 integrin cell surface interactions	20	0	1.30103
Integrin family cell surface interactions	20	0	1.30103
Immune System	6.66667	0	1.30103
AP-1 transcription factor network	6.66667	0	1.30103
Integrin-linked kinase signaling	6.66667	0	1.30103
CDC42 signaling events	6.66667	0	1.30103
Regulation of CDC42 activity	6.66667	0	1.30103

## Sheet: Biological pathway
Dataset: cluster3
Enrichment analysis: Biological pathway
Number of genes in the dataset: 20
Number of genes in the dataset (which are available in Biological pathway database) :15
Number of genes in background: 6290
						Corrected p-values
Biological pathway	No. of genes in the dataset	No.of genes in the background dataset	Percentage of genes	Fold enrichment	P-value (Hypergeometric test)	Bonferroni method	BH method	Q-value (Storey-Tibshirani method)	Mapped gene names
Global Genomic NER (GG-NER)	6	33	40	76.2956	6.24905e-11	1.04234e-07	1.04234e-07	6.52606e-07	CDK7; POLD2; XPA; DDB2; POLD4; ERCC1;
Nucleotide Excision Repair	6	49	40	51.3878	7.73571e-10	1.29032e-06	6.45158e-07	4.03931e-06	CDK7; POLD2; XPA; DDB2; POLD4; ERCC1;
DNA Repair	6	106	40	23.7574	8.79377e-08	0.00014668	3.31082e-05	0.000207289	CDK7; POLD2; XPA; DDB2; POLD4; ERCC1;
Formation of incision complex in GG-NER	4	20	26.6667	83.9785	9.92452e-08	0.000165541	3.31082e-05	0.000207289	CDK7; XPA; DDB2; ERCC1;
Dual incision reaction in GG-NER	4	20	26.6667	83.9785	9.92452e-08	0.000165541	3.31082e-05	0.000207289	CDK7; XPA; DDB2; ERCC1;
RNA Polymerase II Transcription Pre-Initiation And Promoter Opening	4	39	26.6667	43.0764	1.6405e-06	0.00273635	0.000248759	0.00155747	CDK7; TAF6; TAF13; GTF2E1;
RNA Polymerase II Transcription Initiation	4	39	26.6667	43.0764	1.6405e-06	0.00273635	0.000248759	0.00155747	CDK7; TAF6; TAF13; GTF2E1;
HIV-1 Transcription Initiation	4	39	26.6667	43.0764	1.6405e-06	0.00273635	0.000248759	0.00155747	CDK7; TAF6; TAF13; GTF2E1;
RNA Polymerase II Promoter Escape	4	39	26.6667	43.0764	1.6405e-06	0.00273635	0.000248759	0.00155747	CDK7; TAF6; TAF13; GTF2E1;
RNA Polymerase II HIV-1 Promoter Escape	4	39	26.6667	43.0764	1.6405e-06	0.00273635	0.000248759	0.00155747	CDK7; TAF6; TAF13; GTF2E1;
RNA Polymerase II Transcription Initiation And Promoter Clearance	4	39	26.6667	43.0764	1.6405e-06	0.00273635	0.000248759	0.00155747	CDK7; TAF6; TAF13; GTF2E1;
Transcription-coupled NER (TC-NER)	4	44	26.6667	38.1824	2.68861e-06	0.0044846	0.000373716	0.00233982	CDK7; POLD2; POLD4; ERCC1;
RNA Polymerase II Pre-transcription Events	4	58	26.6667	28.9676	8.2391e-06	0.0137428	0.00105714	0.00661871	CDK7; TAF6; TAF13; GTF2E1;
Transcription of the HIV genome	4	60	26.6667	28.0022	9.44301e-06	0.0157509	0.00112507	0.007044	CDK7; TAF6; TAF13; GTF2E1;
Late Phase of HIV Life Cycle	4	92	26.6667	18.2633	5.17243e-05	0.0862762	0.00575174	0.0360115	CDK7; TAF6; TAF13; GTF2E1;
RNA Polymerase II Transcription	4	101	26.6667	16.6361	7.46282e-05	0.12448	0.00707451	0.0442932	CDK7; TAF6; TAF13; GTF2E1;
Resolution of D-loop structures	2	6	13.3333	140.15	7.91922e-05	0.132093	0.00707451	0.0442932	POLD2; POLD4;
Resolution of D-loop structures through Holliday junction intermediates	2	6	13.3333	140.15	7.91922e-05	0.132093	0.00707451	0.0442932	POLD2; POLD4;
HIV Life Cycle	4	103	26.6667	16.3131	8.05849e-05	0.134416	0.00707451	0.0442932	CDK7; TAF6; TAF13; GTF2E1;
Removal of the Flap Intermediate from the C-strand	2	10	13.3333	84.1458	0.00023627	0.394098	0.0197049	0.123372	POLD2; POLD4;
Processive synthesis on the C-strand of the telomere	2	11	13.3333	76.5032	0.000288377	0.481012	0.0229053	0.143409	POLD2; POLD4;
Polymerase switching on the C-strand of the telomere	2	14	13.3333	60.1213	0.000475163	0.792572	0.0317029	0.198491	POLD2; POLD4;
Polymerase switching	2	14	13.3333	60.1213	0.000475163	0.792572	0.0317029	0.198491	POLD2; POLD4;
Removal of the Flap Intermediate	2	14	13.3333	60.1213	0.000475163	0.792572	0.0317029	0.198491	POLD2; POLD4;
Leading Strand Synthesis	2	14	13.3333	60.1213	0.000475163	0.792572	0.0317029	0.198491	POLD2; POLD4;
Repair synthesis for gap-filling by DNA polymerase in TC-NER	2	15	13.3333	56.1159	0.00054751	0.913246	0.0326159	0.204207	POLD2; POLD4;
Repair synthesis of patch ~27-30 bases long by DNA polymerase	2	15	13.3333	56.1159	0.00054751	0.913246	0.0326159	0.204207	POLD2; POLD4;
Processive synthesis on the lagging strand	2	15	13.3333	56.1159	0.00054751	0.913246	0.0326159	0.204207	POLD2; POLD4;
Gap-filling DNA repair synthesis and ligation in GG-NER	2	16	13.3333	52.6109	0.000624864	1	0.0347424	0.217521	POLD2; POLD4;
Gap-filling DNA repair synthesis and ligation in TC-NER	2	16	13.3333	52.6109	0.000624864	1	0.0347424	0.217521	POLD2; POLD4;
Transcription	4	178	26.6667	9.43997	0.000662762	1	0.0356609	0.223271	CDK7; TAF6; TAF13; GTF2E1;
Resolution of AP sites via the multiple-nucleotide patch replacement pathway	2	17	13.3333	49.5179	0.000707204	1	0.0357459	0.223804	POLD2; POLD4;
Removal of DNA patch containing abasic residue	2	17	13.3333	49.5179	0.000707204	1	0.0357459	0.223804	POLD2; POLD4;
Formation and Maturation of mRNA Transcript	4	185	26.6667	9.0828	0.000766677	1	0.0376123	0.235489	CDK7; TAF6; TAF13; GTF2E1;
Base Excision Repair	2	19	13.3333	44.3082	0.000886757	1	0.0410864	0.25724	POLD2; POLD4;
Resolution of Abasic Sites (AP sites)	2	19	13.3333	44.3082	0.000886757	1	0.0410864	0.25724	POLD2; POLD4;
Lagging Strand Synthesis	2	20	13.3333	42.0939	0.000983929	1	0.0443566	0.277715	POLD2; POLD4;
HIV Infection	4	203	26.6667	8.27747	0.00108661	1	0.0476964	0.298625	CDK7; TAF6; TAF13; GTF2E1;
Homologous Recombination Repair	2	22	13.3333	38.269	0.00119296	1	0.048533	0.303864	POLD2; POLD4;
Telomere C-strand (Lagging Strand) Synthesis	2	22	13.3333	38.269	0.00119296	1	0.048533	0.303864	POLD2; POLD4;
Homologous recombination repair of replication-independent double-strand breaks	2	22	13.3333	38.269	0.00119296	1	0.048533	0.303864	POLD2; POLD4;
Double-Strand Break Repair	2	27	13.3333	31.1847	0.00180023	1	0.071495	0.447628	POLD2; POLD4;
Dual incision reaction in TC-NER	2	28	13.3333	30.0714	0.00193605	1	0.0717628	0.449304	CDK7; ERCC1;
Extension of Telomeres	2	28	13.3333	30.0714	0.00193605	1	0.0717628	0.449304	POLD2; POLD4;
Formation of transcription-coupled NER (TC-NER) repair complex	2	28	13.3333	30.0714	0.00193605	1	0.0717628	0.449304	CDK7; ERCC1;
DNA strand elongation	2	31	13.3333	27.1622	0.00237182	1	0.0860044	0.53847	POLD2; POLD4;
S Phase	3	121	20	10.4236	0.00266834	1	0.0946975	0.592898	CDK7; POLD2; POLD4;
Telomere Maintenance	2	49	13.3333	17.1863	0.00585164	1	0.203344	1	POLD2; POLD4;
Gene Expression	4	378	26.6667	4.44541	0.0103142	1	0.351102	1	CDK7; TAF6; TAF13; GTF2E1;
Chromosome Maintenance	2	69	13.3333	12.2055	0.0113568	1	0.378863	1	POLD2; POLD4;
Synthesis of DNA	2	109	13.3333	7.72681	0.0269718	1	0.882137	1	POLD2; POLD4;
Cyclin A/B1 associated events during G2/M transition	1	14	6.66667	30.2102	0.0329072	1	1	1	CDK7;
Validated nuclear estrogen receptor beta network	1	15	6.66667	28.1975	0.0352186	1	1	1	UBA3;
Cell Cycle, Mitotic	3	317	20	3.97891	0.0367451	1	1	1	CDK7; POLD2; POLD4;
Direct p53 effectors	2	138	13.3333	6.10318	0.0416309	1	1	1	DDB2; CCNK;
RNA Polymerase I Promoter Escape	1	20	6.66667	21.1517	0.0466985	1	1	1	CDK7;
RNA Polymerase I Transcription Termination	1	21	6.66667	20.1449	0.0489791	1	1	1	CDK7;
RNA Polymerase I Transcription Initiation	1	24	6.66667	17.6279	0.0557905	1	1	1	CDK7;
RNA Pol II CTD phosphorylation and interaction with CE	1	26	6.66667	16.2724	0.0603061	1	1	1	CDK7;
RNA Pol II CTD phosphorylation and interaction with CE - 11	1	26	6.66667	16.2724	0.0603061	1	1	1	CDK7;
Negative regulators of RIG-I/MDA5 signaling	1	28	6.66667	15.1105	0.0648015	1	1	1	UBE2L6;
mRNA Capping	1	28	6.66667	15.1105	0.0648015	1	1	1	CDK7;
Cyclin D associated events in G1	1	31	6.66667	13.6487	0.071507	1	1	1	CDK7;
G1 Phase	1	31	6.66667	13.6487	0.071507	1	1	1	CDK7;
p53 pathway	2	189	13.3333	4.45638	0.0729788	1	1	1	DDB2; CCNK;
Formation of the HIV-1 Early Elongation Complex	1	32	6.66667	13.2223	0.0737322	1	1	1	CDK7;
Formation of the Early Elongation Complex	1	32	6.66667	13.2223	0.0737322	1	1	1	CDK7;
Formation of HIV-1 elongation complex containing HIV-1 Tat	1	41	6.66667	10.3205	0.093536	1	1	1	CDK7;
HIV-1 Transcription Elongation	1	41	6.66667	10.3205	0.093536	1	1	1	CDK7;
Tat-mediated elongation of the HIV-1 transcript	1	41	6.66667	10.3205	0.093536	1	1	1	CDK7;
RNA Polymerase II Transcription Elongation	1	42	6.66667	10.0749	0.0957119	1	1	1	CDK7;
Formation of HIV-1 elongation complex in the absence of HIV-1 Tat	1	42	6.66667	10.0749	0.0957119	1	1	1	CDK7;
Formation of RNA Pol II elongation complex	1	42	6.66667	10.0749	0.0957119	1	1	1	CDK7;
Activation of Chaperones by IRE1alpha	1	45	6.66667	9.40336	0.10221	1	1	1	CUL7;
Retinoic acid receptors-mediated signaling	1	47	6.66667	9.0033	0.106518	1	1	1	CDK7;
RNA Polymerase I Chain Elongation	1	48	6.66667	8.81577	0.108665	1	1	1	CDK7;
ATR signaling pathway	2	250	13.3333	3.36906	0.11768	1	1	1	DDB2; CCNK;
RNA Polymerase I Promoter Clearance	1	54	6.66667	7.83642	0.121445	1	1	1	CDK7;
RNA Polymerase I Transcription	1	56	6.66667	7.5566	0.125667	1	1	1	CDK7;
DNA Replication	2	261	13.3333	3.22708	0.126387	1	1	1	POLD2; POLD4;
Coregulation of Androgen receptor activity	1	61	6.66667	6.93731	0.136138	1	1	1	UBA3;
Unfolded Protein Response	1	63	6.66667	6.71711	0.140294	1	1	1	CUL7;
Validated nuclear estrogen receptor alpha network	1	64	6.66667	6.61217	0.142365	1	1	1	UBA3;
RIG-I/MDA5 mediated induction of IFN-alpha/beta pathways	1	67	6.66667	6.31615	0.14855	1	1	1	UBE2L6;
Regulation of Telomerase	1	68	6.66667	6.22328	0.150602	1	1	1	PARP2;
ATM pathway	2	307	13.3333	2.74356	0.164415	1	1	1	DDB2; CCNK;
Cyclin E associated events during G1/S transition	1	78	6.66667	5.42552	0.170873	1	1	1	CDK7;
Cyclin A:Cdk2-associated events at S phase entry	1	90	6.66667	4.7022	0.194603	1	1	1	CDK7;
RNA Polymerase I, RNA Polymerase III, and Mitochondrial Transcription	1	92	6.66667	4.59999	0.198495	1	1	1	CDK7;
G2/M Transition	1	96	6.66667	4.40834	0.206228	1	1	1	CDK7;
Mitotic G2-G2/M phases	1	99	6.66667	4.27477	0.211982	1	1	1	CDK7;
Regulation of Androgen receptor activity	1	108	6.66667	3.91857	0.22901	1	1	1	UBA3;
G1/S Transition	1	117	6.66667	3.61717	0.245695	1	1	1	CDK7;
Androgen-mediated signaling	1	130	6.66667	3.25548	0.269201	1	1	1	UBA3;
Regulation of nuclear beta catenin signaling and target gene transcription	1	135	6.66667	3.13492	0.278059	1	1	1	UBA3;
Mitotic G1-G1/S phases	1	140	6.66667	3.02296	0.286816	1	1	1	CDK7;
Canonical Wnt signaling pathway	1	155	6.66667	2.73044	0.312496	1	1	1	UBA3;
mRNA Processing	1	157	6.66667	2.69566	0.315854	1	1	1	CDK7;
TNF alpha/NF-kB	1	171	6.66667	2.47497	0.338935	1	1	1	RNF25;
Noncanonical Wnt signaling pathway	1	182	6.66667	2.3254	0.356558	1	1	1	UBA3;
Innate Immune System	1	183	6.66667	2.31269	0.358138	1	1	1	UBE2L6;
Wnt signaling network	1	200	6.66667	2.11612	0.384453	1	1	1	UBA3;
Glypican 3 network	1	206	6.66667	2.05449	0.393498	1	1	1	UBA3;
Syndecan-4-mediated signaling events	1	209	6.66667	2.025	0.397973	1	1	1	UBA3;
Diabetes pathways	1	216	6.66667	1.95938	0.408297	1	1	1	CUL7;
Posttranslational regulation of adherens junction stability and dissassembly	1	231	6.66667	1.83215	0.429865	1	1	1	UBA3;
N-cadherin signaling events	1	251	6.66667	1.68617	0.457482	1	1	1	UBA3;
Stabilization and expansion of the E-cadherin adherens junction	1	275	6.66667	1.53902	0.488974	1	1	1	UBA3;
E-cadherin signaling in the nascent adherens junction	1	275	6.66667	1.53902	0.488974	1	1	1	UBA3;
E-cadherin signaling events	1	280	6.66667	1.51154	0.495316	1	1	1	UBA3;
Class I PI3K signaling events mediated by Akt	3	1285	20	0.981591	0.618159	1	1	1	UBA3; DDB2; CCNK;
EGF receptor (ErbB1) signaling pathway	3	1285	20	0.981591	0.618159	1	1	1	UBA3; DDB2; CCNK;
PDGFR-beta signaling pathway	3	1285	20	0.981591	0.618159	1	1	1	UBA3; DDB2; CCNK;
Arf6 downstream pathway	3	1285	20	0.981591	0.618159	1	1	1	UBA3; DDB2; CCNK;
mTOR signaling pathway	3	1285	20	0.981591	0.618159	1	1	1	UBA3; DDB2; CCNK;
ErbB1 downstream signaling	3	1285	20	0.981591	0.618159	1	1	1	UBA3; DDB2; CCNK;
Internalization of ErbB1	3	1285	20	0.981591	0.618159	1	1	1	UBA3; DDB2; CCNK;
Insulin Pathway	3	1285	20	0.981591	0.618159	1	1	1	UBA3; DDB2; CCNK;
Arf6 trafficking events	3	1285	20	0.981591	0.618159	1	1	1	UBA3; DDB2; CCNK;
S1P1 pathway	3	1285	20	0.981591	0.618159	1	1	1	UBA3; DDB2; CCNK;
Urokinase-type plasminogen activator (uPA) and uPAR-mediated signaling	3	1285	20	0.981591	0.618159	1	1	1	UBA3; DDB2; CCNK;
Signaling events mediated by focal adhesion kinase	3	1285	20	0.981591	0.618159	1	1	1	UBA3; DDB2; CCNK;
Class I PI3K signaling events	3	1285	20	0.981591	0.618159	1	1	1	UBA3; DDB2; CCNK;
Arf6 signaling events	3	1285	20	0.981591	0.618159	1	1	1	UBA3; DDB2; CCNK;
EGFR-dependent Endothelin signaling events	3	1286	20	0.980828	0.618743	1	1	1	UBA3; DDB2; CCNK;
IGF1 pathway	3	1288	20	0.979305	0.619909	1	1	1	UBA3; DDB2; CCNK;
IL5-mediated signaling events	3	1289	20	0.978545	0.620491	1	1	1	UBA3; DDB2; CCNK;
GMCSF-mediated signaling events	3	1289	20	0.978545	0.620491	1	1	1	UBA3; DDB2; CCNK;
PDGF receptor signaling network	3	1290	20	0.977787	0.621072	1	1	1	UBA3; DDB2; CCNK;
Signaling events mediated by Hepatocyte Growth Factor Receptor (c-Met)	3	1290	20	0.977787	0.621072	1	1	1	UBA3; DDB2; CCNK;
IL3-mediated signaling events	3	1292	20	0.976273	0.622234	1	1	1	UBA3; DDB2; CCNK;
Nectin adhesion pathway	3	1292	20	0.976273	0.622234	1	1	1	UBA3; DDB2; CCNK;
Signaling events mediated by VEGFR1 and VEGFR2	3	1293	20	0.975518	0.622815	1	1	1	UBA3; DDB2; CCNK;
IFN-gamma pathway	3	1293	20	0.975518	0.622815	1	1	1	UBA3; DDB2; CCNK;
Glypican 1 network	3	1296	20	0.97326	0.624552	1	1	1	UBA3; DDB2; CCNK;
PAR1-mediated thrombin signaling events	3	1296	20	0.97326	0.624552	1	1	1	UBA3; DDB2; CCNK;
Syndecan-1-mediated signaling events	3	1297	20	0.972509	0.625131	1	1	1	UBA3; DDB2; CCNK;
Thrombin/protease-activated receptor (PAR) pathway	3	1297	20	0.972509	0.625131	1	1	1	UBA3; DDB2; CCNK;
Plasma membrane estrogen receptor signaling	3	1298	20	0.97176	0.625708	1	1	1	UBA3; DDB2; CCNK;
VEGF and VEGFR signaling network	3	1301	20	0.969519	0.627438	1	1	1	UBA3; DDB2; CCNK;
Alpha9 beta1 integrin signaling events	3	1302	20	0.968775	0.628014	1	1	1	UBA3; DDB2; CCNK;
Endothelins	3	1304	20	0.967289	0.629164	1	1	1	UBA3; DDB2; CCNK;
LKB1 signaling events	3	1305	20	0.966548	0.629738	1	1	1	UBA3; DDB2; CCNK;
Sphingosine 1-phosphate (S1P) pathway	3	1308	20	0.964331	0.631458	1	1	1	UBA3; DDB2; CCNK;
ErbB receptor signaling network	3	1308	20	0.964331	0.631458	1	1	1	UBA3; DDB2; CCNK;
TRAIL signaling pathway	3	1325	20	0.951958	0.641116	1	1	1	UBA3; DDB2; CCNK;
Glypican pathway	3	1335	20	0.944828	0.646729	1	1	1	UBA3; DDB2; CCNK;
Proteoglycan syndecan-mediated signaling events	3	1342	20	0.939899	0.650627	1	1	1	UBA3; DDB2; CCNK;
Beta1 integrin cell surface interactions	3	1348	20	0.935716	0.653948	1	1	1	UBA3; DDB2; CCNK;
Integrin family cell surface interactions	3	1375	20	0.917342	0.668657	1	1	1	UBA3; DDB2; CCNK;
Immune System	1	522	6.66667	0.810799	0.727754	1	1	1	UBE2L6;
AP-1 transcription factor network	1	621	6.66667	0.681543	0.790086	1	1	1	UBA3;
Integrin-linked kinase signaling	1	654	6.66667	0.647154	0.807707	1	1	1	UBA3;
CDC42 signaling events	1	755	6.66667	0.560582	0.85344	1	1	1	UBA3;
Regulation of CDC42 activity	1	768	6.66667	0.551093	0.858526	1	1	1	UBA3;
