# Supplementary material for: General Transcription Factor IIF Polypeptide 2: A Novel Therapeutic Target for Depression Identified Using an Integrated Bioinformatic Analysis
Source: Front Aging Neurosci. 2022 May 27;14:918217. doi: 10.3389/fnagi.2022.918217 (PMC9197343; doi:10.3389/fnagi.2022.918217)
Supplement: Supplementary file 7 [file Table_6.xlsx]

## Sheet: Sheet1
ONTOLOGY	ID	Description	GeneRatio	BgRatio	pvalue	p.adjust	qvalue	geneID	Count
BP	GO:0048545	response to steroid hormone	79/2394	346/18866	1.06104e-07	0.000665589	0.000579662	TAF7/NCOR1/UFM1/NTRK3/CBX3/PGRMC2/AIFM1/AANAT/RNF6/NR1H3/RXRB/KANK2/HNMT/NEFL/STRN3/RELA/CLDN1/EIF4E/BMP4/SMARCA4/NCOA1/APOA2/ZFP36L2/EIF4EBP1/CRY1/ATP1A1/PFKFB1/SLIT2/PCNA/CARM1/AKR1C3/GOT1/AGXT/SAFB/UBE2L3/RWDD1/PAM/CYBB/GHRHR/UBA5/SREBF1/PARK7/LATS1/TRIP4/SIRT1/CYBA/FOSL1/S100B/TNF/CALCOCO1/EP300/CYP7B1/ZFP36L1/TH/ZBTB7A/PPP5C/HSD3B1/CCND1/ESR1/ABHD2/OR51E2/HSD3B2/CRY2/TAT/HTR1B/PHB/PMEPA1/BCL…	79
BP	GO:0048511	rhythmic process	69/2394	305/18866	9.50808e-07	0.00298221	0.00259721	ATG7/NCOR1/NTRK3/CBX3/AANAT/PRKAA2/NR1H3/PPP1CA/RORA/MTOR/ENOX2/HTR7/SUV39H1/CHRNB2/NCOA1/MAPK8/METTL3/CRY1/SLIT2/HAS2/PPP1CB/MAGED1/PCNA/KCNA2/MAP2K6/MYCBP2/FBXW11/USP7/ID2/PAM/RBM4B/PTEN/BTRC/PER2/AGRP/USP9X/GHRHR/SP1/SREBF1/TNFRSF11A/OPRL1/PIWIL2/KDM5C/RORB/SIRT1/NLGN1/SERPINE1/NFKB2/EP300/NFYA/HNRNPR/MMP7/SRRD/TH/NR2F6/ESR1/KDM2A/RORC/CRY2/MTA1/THRAP3/CUL4A/ROCK2/NKX2-1/MSTN/TOP1/HDAC2/HAS1/H…	69
BP	GO:0007623	circadian rhythm	52/2394	218/18866	4.03491e-06	0.0062774	0.00546699	ATG7/NCOR1/NTRK3/AANAT/PRKAA2/NR1H3/PPP1CA/RORA/MTOR/HTR7/SUV39H1/CHRNB2/MAPK8/METTL3/CRY1/PPP1CB/MAGED1/KCNA2/MYCBP2/FBXW11/USP7/ID2/RBM4B/PTEN/BTRC/PER2/AGRP/USP9X/GHRHR/SREBF1/TNFRSF11A/OPRL1/PIWIL2/RORB/SIRT1/NLGN1/SERPINE1/EP300/HNRNPR/SRRD/TH/NR2F6/KDM2A/RORC/CRY2/MTA1/THRAP3/ROCK2/NKX2-1/TOP1/HDAC2/HUWE1	52
BP	GO:0030522	intracellular receptor signaling pathway	60/2394	265/18866	4.61241e-06	0.0062774	0.00546699	TAF7/NCOR1/NR2F2/UFM1/CYP27B1/NR1H4/RNF6/NR1H3/RXRB/KANK2/NLRX1/STRN3/RORA/RELA/ALOXE3/RNF34/NPLOC4/RNF125/SMARCA4/C1QBP/NCOA1/TNFAIP3/CRY1/UBE2N/CARM1/MAP2K6/AKR1C3/RARG/SAFB/TBX1/RWDD1/NR6A1/PIM1/GHRHR/UBA5/SREBF1/PARK7/LATS1/TRIP4/RORB/SIRT1/CASP8/CALCOCO1/EP300/DHX58/CYP7B1/ARNT/ZBTB7A/UBA52/PPP5C/ESR1/KLF2/TRAF6/RORC/CRY2/PHB/PMEPA1/KDM3A/UFSP2/LBH	60
BP	GO:0042752	regulation of circadian rhythm	34/2394	122/18866	5.54907e-06	0.0062774	0.00546699	ATG7/PRKAA2/NR1H3/PPP1CA/RORA/MTOR/SUV39H1/CHRNB2/MAPK8/CRY1/PPP1CB/MAGED1/KCNA2/FBXW11/USP7/ID2/RBM4B/BTRC/PER2/USP9X/GHRHR/OPRL1/PIWIL2/RORB/NLGN1/SRRD/NR2F6/KDM2A/RORC/CRY2/MTA1/THRAP3/ROCK2/NKX2-1	34
BP	GO:0001503	ossification	84/2394	412/18866	6.00421e-06	0.0062774	0.00546699	RUNX3/KL/FBXO5/FGR/CYP27B1/DMP1/FZD1/TWSG1/CLTC/P2RX7/CDK6/LTF/PTH1R/EXT2/BMP4/SYNCRIP/GDF5/TFAP2A/MMP2/TPM4/SLC34A1/ASGR2/MINPP1/SMAD5/PHEX/ID2/FGF9/BMPR1A/DLX5/CEBPA/TNFRSF11A/GNAS/IBSP/KREMEN2/RSL1D1/RORB/GPNMB/GPM6B/HDAC4/SP3/MATN1/DCHS1/TNF/CER1/WNT11/FGF23/COL5A2/DKK1/SEMA7A/GPC3/MAPK3/PTK2/CSGALNACT1/SNAI1/S1PR1/SATB2/HAND2/BCOR/SHH/ACVR2B/TRAF6/RASSF2/FBL/ISG15/PTCH1/PHB/NIPBL/CTSK/PTGS2/…	84
BP	GO:1901617	organic hydroxy compound biosynthetic process	58/2394	258/18866	8.30508e-06	0.00735153	0.00640245	APPL1/AVPR1B/CYP27B1/NR1H4/PRKAA2/OSBP/SLC45A2/P2RY1/PTH1R/NFKB1/NFYB/DGKQ/APOA1/TYR/MVK/NPC1L1/SLC27A2/ACACB/CYP39A1/HSD17B3/SRD5A3/CDH3/SPR/AKR1C3/CNBP/PNPO/GOT1/H6PD/SCAP/SLC6A3/GPR37/IMPA2/HMGCS1/AKR1C4/P2RY6/PER2/OSBPL1A/SP1/SPTLC2/SREBF1/PARK7/SIRT1/TNF/NFYA/CYP7B1/PLEK/TH/SNAI1/DHCR7/SRD5A2/HAND2/DHCR24/APOB/OSBPL7/DHDDS/PTS/CYB5R3/ZEB2	58
BP	GO:0031214	biomineral tissue development	41/2394	163/18866	1.05474e-05	0.00735153	0.00640245	KL/SLC20A1/FBXO5/FGR/CYP27B1/DMP1/P2RX7/LTF/PTH1R/BMP4/TFAP2A/ASGR2/MINPP1/PHEX/TBX1/BMPR1A/IBSP/GPNMB/GPM6B/MATN1/CER1/WNT11/FGF23/GPC3/HEY1/HTN3/S1PR1/BCOR/ACVR2B/ISG15/ROCK2/PTGS2/SLC24A3/ENPP1/MMP13/ALPL/ALOX5/CNNM4/GATA1/DDR2/FBN2	41
BP	GO:0110148	biomineralization	41/2394	163/18866	1.05474e-05	0.00735153	0.00640245	KL/SLC20A1/FBXO5/FGR/CYP27B1/DMP1/P2RX7/LTF/PTH1R/BMP4/TFAP2A/ASGR2/MINPP1/PHEX/TBX1/BMPR1A/IBSP/GPNMB/GPM6B/MATN1/CER1/WNT11/FGF23/GPC3/HEY1/HTN3/S1PR1/BCOR/ACVR2B/ISG15/ROCK2/PTGS2/SLC24A3/ENPP1/MMP13/ALPL/ALOX5/CNNM4/GATA1/DDR2/FBN2	41
BP	GO:0006470	protein dephosphorylation	68/2394	323/18866	1.5238e-05	0.0088772	0.00773115	PPP4R2/CDC25B/HTT/CDC14B/PPP1R10/RPRD1A/SAG/LRRC40/PTPRK/PPP1CA/NCKAP1L/PPA2/MTOR/PPP4C/CTDSP1/PPP1R14D/SYMPK/HSP90AB1/DUSP22/PHLPP2/PTPN18/DUSP9/PPP1CB/PPP2R2A/PPME1/PTPRT/CTDP1/TIPRL/MINPP1/PTP4A2/FBXW11/PPP6C/CTDSP2/LMTK2/PTEN/BTRC/PPP2R2D/NUAK1/PPP1R12A/RPAP2/RCAN3/PPM1B/PTPN12/LCK/SWAP70/TNF/PPP1R16B/MTMR14/DAPP1/DUSP4/PPP3CC/PPP5C/MYH3/CRY2/PTPN13/ROCK2/EYA2/MTM1/PPM1A/MTMR6/MTMR3/PPP2R3A/P…	68
BP	GO:0030282	bone mineralization	32/2394	117/18866	1.57554e-05	0.0088772	0.00773115	KL/FGR/CYP27B1/P2RX7/LTF/PTH1R/BMP4/TFAP2A/ASGR2/MINPP1/PHEX/BMPR1A/IBSP/GPNMB/GPM6B/MATN1/CER1/WNT11/FGF23/GPC3/S1PR1/BCOR/ACVR2B/ISG15/PTGS2/SLC24A3/ENPP1/MMP13/ALOX5/GATA1/DDR2/FBN2	32
BP	GO:0050905	neuromuscular process	30/2394	107/18866	1.69817e-05	0.0088772	0.00773115	MYH10/CLN3/CHD8/NEFL/STRA6/DVL1/FXN/OPA3/ATP8A2/MYCBP2/GLRA1/SLC6A3/PTEN/NBN/KCNAB2/GLRB/UBA5/DRD1/TNR/NPAS1/ADARB1/HOXA1/GAA/GIGYF2/MYO7A/CHRND/POU4F3/HOXD10/ABL1/KCNA1	30
BP	GO:0044262	cellular carbohydrate metabolic process	62/2394	294/18866	3.36411e-05	0.0162331	0.0141374	FBP2/GPT/NCOR1/AVPR1B/B3GNT4/GALK1/CSGALNACT2/PPP1CA/RORA/P2RY1/PTH1R/MTOR/EXT2/DGKQ/GYG2/ACACB/CRY1/PFKFB1/MST1/KHK/HAS2/PPP1CB/GBE1/GOT1/PHKA2/FOXA2/USP7/B4GALT5/IMPA2/PTEN/P2RY6/PER2/PDK2/PYGB/B3GALNT1/SIRT1/HDAC4/NEU2/INPP5B/FAM3A/EP300/GAA/ENOSF1/PLEK/SIRT6/CSGALNACT1/RPE/XYLB/OCRL/RORC/ADIPOR1/GCKR/ENPP1/IDH1/COQ2/PDK4/GCK/MOGAT2/HAS1/PPP1R3A/NDST1/ANGPTL3	62
BP	GO:0048568	embryonic organ development	87/2394	451/18866	3.72136e-05	0.0166744	0.0145217	HIPK2/HOXB1/NR2F2/FRS2/HOXB7/VPS52/IFT57/STRA6/POLE/PLK4/SLC39A1/VAX2/DVL1/BMP4/ATOH1/MKKS/NCOA1/CDX2/TFAP2A/ATP8A2/CEP290/ST14/ALX3/BPTF/RARG/TBX1/EN2/SOCS3/ID2/SCT/TMED2/FGF9/BMPR1A/DLX5/TEAD1/TTPA/SOBP/CEBPA/HOXA5/HOXB5/AHI1/ZIC1/GNAS/SH2B3/FOLR1/IL3/HESX1/SP3/PRDM1/CASP8/TNF/HOXA1/WNT11/EGLN1/EN1/ZFP36L1/STIL/ARNT/MAPK3/MFAP2/TH/HEY1/ITGA8/SNAI1/EPN1/SATB2/SPRY2/MYO7A/HAND2/IFT122/SHH/HOXA11/…	87
BP	GO:0016051	carbohydrate biosynthetic process	48/2394	213/18866	4.4998e-05	0.0188182	0.0163887	FBP2/GPT/AVPR1B/B3GNT4/CLTC/CSGALNACT2/PPP1CA/P2RY1/PTH1R/MTOR/EXT2/NFKB1/ALDOB/DGKQ/ST3GAL4/GYG2/CRY1/PFKFB1/TALDO1/MST1/HAS2/PPP1CB/GBE1/GOT1/USP7/B4GALT5/IMPA2/P2RY6/PER2/PDK2/GAPDHS/B3GALNT1/SIRT1/PGAM2/FAM3A/GOT2/EP300/ENO3/PLEK/SLC25A13/CSGALNACT1/GPD1/CHST10/ENPP1/GCK/HAS1/PPP1R3A/NDST1	48
BP	GO:0006694	steroid biosynthetic process	45/2394	197/18866	5.43375e-05	0.0197484	0.0171989	CYP27B1/NR1H4/FDX1/PRKAA2/OSBP/NFKB1/NFYB/DGKQ/APOA1/MVK/NPC1L1/SLC27A2/ACACB/CYP39A1/ATP1A1/HSD17B3/SRD5A3/RDH8/AKR1C3/CNBP/H6PD/SCAP/HSD17B2/HMGCS1/AKR1C4/SCARB1/OSBPL1A/SP1/SREBF1/SIRT1/TNF/CGA/NFYA/CYP7B1/SNAI1/DHCR7/HSD3B1/SRD5A2/DHCR24/APOB/HSD3B2/OSBPL7/HSD11B2/CYB5R3/PBX1	45
BP	GO:0048732	gland development	85/2394	443/18866	5.54073e-05	0.0197484	0.0171989	FRS2/TWSG1/STRA6/TFCP2L1/RPL30/RELA/CLDN1/STAT5A/RHBDD3/APOA1/BMP4/FOXN1/TYR/NCOA1/TNFAIP3/EDAR/SOSTDC1/MST1/ACO2/GATA6/WT1/BTBD7/PCNA/RARG/UPF2/TBX1/SLC6A3/ID2/PAM/HMGCS1/PTEN/BTRC/BMPR1A/GHRHR/CSNK2A2/CEBPA/HOXA5/TNFRSF11A/LATS1/SMARCC1/RAP1A/SMAD4/HESX1/CDKN1B/SP3/MAD1L1/NOTCH4/HOXD13/TNF/GOT2/WNT11/IGSF3/EPHB3/ARHGAP5/ONECUT2/CYP7B1/CAPN1/TGM2/MAPK3/RPGRIP1L/CCND1/ESR1/PRL/HAND2/SHH/ZBTB1/HRA…	85
BP	GO:0048736	appendage development	42/2394	181/18866	6.48116e-05	0.0197484	0.0171989	NR2F2/DYNC2H1/AFF3/SLC39A1/BMP4/FOXN1/GDF5/TFAP2A/ALX3/RARG/PAM/FGF9/BMPR1A/DLX5/RECK/GNAS/SMAD4/KREMEN2/ZNF219/HOXD13/DKK1/EN1/ASPH/GPC3/RPGRIP1L/MYH3/HAND2/IFT122/SHH/HOXC13/HOXA11/DLX6/PTCH1/MEOX2/NIPBL/BCL2L11/KRT84/FBXW4/HOXD10/HDAC2/PBX1/FBN2	42
BP	GO:0060173	limb development	42/2394	181/18866	6.48116e-05	0.0197484	0.0171989	NR2F2/DYNC2H1/AFF3/SLC39A1/BMP4/FOXN1/GDF5/TFAP2A/ALX3/RARG/PAM/FGF9/BMPR1A/DLX5/RECK/GNAS/SMAD4/KREMEN2/ZNF219/HOXD13/DKK1/EN1/ASPH/GPC3/RPGRIP1L/MYH3/HAND2/IFT122/SHH/HOXC13/HOXA11/DLX6/PTCH1/MEOX2/NIPBL/BCL2L11/KRT84/FBXW4/HOXD10/HDAC2/PBX1/FBN2	42
BP	GO:0031960	response to corticosteroid	39/2394	164/18866	6.60788e-05	0.0197484	0.0171989	NTRK3/CBX3/AIFM1/AANAT/HNMT/NEFL/CLDN1/EIF4E/APOA2/ZFP36L2/EIF4EBP1/PFKFB1/SLIT2/PCNA/AKR1C3/GOT1/AGXT/UBE2L3/PAM/CYBB/GHRHR/CYBA/FOSL1/S100B/TNF/ZFP36L1/TH/HSD3B1/CCND1/HSD3B2/TAT/HTR1B/BCL2L11/MSTN/HSD11B2/PTGS2/ALPL/IGFBP2/CDO1	39
BP	GO:0009416	response to light stimulus	65/2394	319/18866	6.61113e-05	0.0197484	0.0171989	NFATC4/AIPL1/POLH/MAP4K3/SAG/AANAT/TMEM161A/PTPRK/TIPIN/PPP1CA/RELA/MTOR/ST20/RCVRN/PDE6C/TYR/CHRNB2/MAPK8/METTL3/IFT20/POLD3/CRY1/CIRBP/PLEKHB1/PPP1CB/GNAT1/PCNA/ATP8A2/UBE4B/MAP2K7/CRB1/GRM6/RHO/ID2/RBM4B/HMGCS1/SCARA3/CEP250/PER2/AGRP/USP1/GUCY2F/GUCY2D/DRD1/IMPACT/SIRT1/DDB2/HOXA1/EP300/GUCA1B/TH/NR2F6/CCND1/ATR/ZBTB1/CRY2/MTA1/ELANE/CNGA1/ERCC5/PTGS2/FMR1/ELOVL4/MSH2/PDE6A	65
BP	GO:0001701	in utero embryonic development	75/2394	383/18866	7.53922e-05	0.0210779	0.0183567	MYH10/NR2F2/SKIL/CHD8/PLK4/PTH1R/SLC39A1/NASP/ADCY9/NCOA1/CDX2/CTR9/PTPN18/GATA6/ST14/BPTF/XRCC2/PRMT1/SOCS3/HSD17B2/APBA2/AKAP3/NBN/TMED2/BMPR1A/PSMC3/TTPA/COPS2/CEBPA/BYSL/LATS1/EIF4E2/SMAD4/SP3/FOSL1/TBL1XR1/PRDM1/CASP8/INPP5B/RTF1/EGLN1/ZFP36L1/STIL/ARNT/JAG2/HEY1/APBA1/SNAI1/EPN1/RPGRIP1L/OCRL/HAND2/BCOR/KLF2/APOB/TRAF6/VASH1/TCTN1/GINS4/ZFAND5/HINFP/CUL4A/PLCG1/PTCH1/BCL2L1/BCL2L11/BTF3/ATP…	75
BP	GO:0071383	cellular response to steroid hormone stimulus	46/2394	206/18866	8.09901e-05	0.0210779	0.0183567	TAF7/NCOR1/UFM1/CBX3/PGRMC2/AIFM1/RNF6/RXRB/KANK2/STRN3/EIF4E/BMP4/SMARCA4/ZFP36L2/EIF4EBP1/CRY1/ATP1A1/CARM1/AKR1C3/SAFB/UBE2L3/RWDD1/GHRHR/UBA5/PARK7/LATS1/TRIP4/SIRT1/CALCOCO1/EP300/CYP7B1/ZFP36L1/ZBTB7A/PPP5C/ESR1/ABHD2/OR51E2/CRY2/PHB/PMEPA1/BCL2L11/MSTN/KDM3A/SOX10/UFSP2/LBH	46
BP	GO:1901990	regulation of mitotic cell cycle phase transition	85/2394	448/18866	8.3247e-05	0.0210779	0.0183567	APPL1/CDC25B/RINT1/CLASP1/ANAPC10/CDC14B/MDM4/FBXO5/CETN2/RAD21/KANK2/BTN2A2/CDK6/BRD4/PLK4/DLGAP5/DYNLL1/KLHL18/CTDSP1/E2F1/TM4SF5/CDC16/CDK5RAP2/ZFP36L2/HAUS7/PSMD1/PSMD11/APC/UBE2E1/PCNA/CARM1/CEP290/CTDSP2/PSMD9/PRMT1/UBE2C/CDKN2A/PSMB7/ID2/NDC80/PTEN/NBN/CEP164/VPS4B/BTRC/CEP250/NAE1/PSMC3/MIIP/CDK2/HAUS3/UBE2D1/RAB11A/TUBB/GPNMB/CDKN1B/AVEN/SMARCD3/MEPCE/MAD1L1/HSP90AA1/E2F4/EP300/CEP192/OD…	85
BP	GO:0007178	transmembrane receptor protein serine/threonine kinase signaling pathway	71/2394	359/18866	8.41069e-05	0.0210779	0.0183567	APPL1/HIPK2/SORL1/GLG1/GDF11/FZD1/TWSG1/SKIL/PTPRK/UBE2O/SUB1/ZC3H3/PRKCZ/BMP4/FMOD/HSP90AB1/GDF5/DUSP22/SOSTDC1/INHBB/SDCBP/LPXN/SMAD5/GOT1/RBM14/TGFBRAP1/AKAP3/FGF9/BMPR1A/DLX5/USP9X/UBE2D1/PCSK6/FOLR1/LTBP1/GCNT2/SMAD4/SIRT1/SMAD9/LRRC32/PARD6A/FST/CER1/FKBP8/EP300/LTBP2/ONECUT2/DKK1/GPC3/MAPK3/PTK2/ZBTB7A/ITGA8/UBA52/FSTL1/SPRY2/SHH/ACVR2B/PMEPA1/NKX2-1/TGIF2/MSTN/ING2/CILP/AKAP4/PPM1A/SMURF1…	71
BP	GO:0030326	embryonic limb morphogenesis	32/2394	127/18866	9.07225e-05	0.0210779	0.0183567	DYNC2H1/AFF3/BMP4/GDF5/TFAP2A/ALX3/RARG/FGF9/BMPR1A/DLX5/RECK/GNAS/SMAD4/HOXD13/DKK1/EN1/GPC3/RPGRIP1L/MYH3/HAND2/IFT122/SHH/HOXA11/DLX6/PTCH1/NIPBL/BCL2L11/FBXW4/HOXD10/HDAC2/PBX1/FBN2	32
BP	GO:0035113	embryonic appendage morphogenesis	32/2394	127/18866	9.07225e-05	0.0210779	0.0183567	DYNC2H1/AFF3/BMP4/GDF5/TFAP2A/ALX3/RARG/FGF9/BMPR1A/DLX5/RECK/GNAS/SMAD4/HOXD13/DKK1/EN1/GPC3/RPGRIP1L/MYH3/HAND2/IFT122/SHH/HOXA11/DLX6/PTCH1/NIPBL/BCL2L11/FBXW4/HOXD10/HDAC2/PBX1/FBN2	32
BP	GO:0043401	steroid hormone mediated signaling pathway	34/2394	139/18866	0.000104831	0.0224436	0.0195461	TAF7/NCOR1/UFM1/PGRMC2/RNF6/RXRB/KANK2/STRN3/BMP4/SMARCA4/CRY1/CARM1/SAFB/RWDD1/GHRHR/UBA5/PARK7/LATS1/TRIP4/SIRT1/CALCOCO1/EP300/CYP7B1/ZBTB7A/PPP5C/ESR1/ABHD2/OR51E2/CRY2/PHB/PMEPA1/KDM3A/UFSP2/LBH	34
BP	GO:0033143	regulation of intracellular steroid hormone receptor signaling pathway	22/2394	75/18866	0.000104903	0.0224436	0.0195461	NCOR1/UFM1/RNF6/KANK2/STRN3/SMARCA4/CRY1/CARM1/GHRHR/UBA5/PARK7/LATS1/SIRT1/EP300/CYP7B1/ZBTB7A/PPP5C/ESR1/CRY2/PHB/UFSP2/LBH	22
BP	GO:0046683	response to organophosphorus	33/2394	134/18866	0.000114408	0.0224436	0.0195461	DNTT/FDX1/AANAT/KCNE1/P2RX6/P2RX7/RELA/P2RY1/DUOX2/DGKQ/TYR/PFKFB1/WT1/SLC26A3/CARM1/AGXT/SLC6A3/HCN4/LPAR1/PTEN/P2RY6/THBD/RAPGEF3/SREBF1/NOX4/RAP1A/FOSL1/ZFP36L1/GPD1/PTGS2/KCNQ1/P2RX3/CDO1	33
BP	GO:0071214	cellular response to abiotic stimulus	66/2394	331/18866	0.00011449	0.0224436	0.0195461	NFATC4/AIPL1/POLH/SAG/MBIP/TMEM161A/GCLC/PTPRK/CLN3/TRPV4/TLR5/ST20/NFKB1/STK39/CNN2/MAPK8/METTL3/POLD3/CRY1/ATP1A1/GNAT1/INSRR/PCNA/MAP3K1/RAD51/BCL10/GOT1/TLK2/CRB1/TP53BP1/RHO/TNFRSF10B/PTEN/HABP4/GUCY2F/GUCY2D/IMPACT/NOX4/SIRT1/CYBA/DDB2/HDAC4/CASP8/IL13/WNT11/EP300/ZFP36L1/GRM1/GUCA1B/MMP7/MAPK3/ATR/ZBTB1/HRAS/CRY2/RHOB/CNGA1/NIPBL/BCL2L1/TLR7/PKD2L1/PTGS2/FMR1/CASP5/PDE6A/KDM4D	66
BP	GO:0104004	cellular response to environmental stimulus	66/2394	331/18866	0.00011449	0.0224436	0.0195461	NFATC4/AIPL1/POLH/SAG/MBIP/TMEM161A/GCLC/PTPRK/CLN3/TRPV4/TLR5/ST20/NFKB1/STK39/CNN2/MAPK8/METTL3/POLD3/CRY1/ATP1A1/GNAT1/INSRR/PCNA/MAP3K1/RAD51/BCL10/GOT1/TLK2/CRB1/TP53BP1/RHO/TNFRSF10B/PTEN/HABP4/GUCY2F/GUCY2D/IMPACT/NOX4/SIRT1/CYBA/DDB2/HDAC4/CASP8/IL13/WNT11/EP300/ZFP36L1/GRM1/GUCA1B/MMP7/MAPK3/ATR/ZBTB1/HRAS/CRY2/RHOB/CNGA1/NIPBL/BCL2L1/TLR7/PKD2L1/PTGS2/FMR1/CASP5/PDE6A/KDM4D	66
BP	GO:0009314	response to radiation	84/2394	447/18866	0.000128083	0.0230068	0.0200366	NFATC4/AIPL1/POLH/MAP4K3/SAG/AANAT/TMEM161A/PTPRK/TIPIN/PPP1CA/FKBPL/RELA/MTOR/ST20/RCVRN/PDE6C/FANCG/TYR/CHRNB2/MAPK8/METTL3/IFT20/POLD3/CRY1/CIRBP/PLEKHB1/PPP1CB/GNAT1/PCNA/ATP8A2/UBE4B/RAD51/MAP2K7/TLK2/XRCC2/CRB1/GRM6/TP53BP1/RHO/ID2/RBM4B/HMGCS1/THBD/SCARA3/CEP250/PER2/AGRP/TNFRSF11A/USP1/GUCY2F/GUCY2D/DRD1/IMPACT/NOX4/SIRT1/CYBA/DDB2/HOXA1/EP300/GUCA1B/TH/RRM1/NR2F6/CCND1/ATR/ZBTB1/HRAS/CRY…	84
BP	GO:0043434	response to peptide hormone	84/2394	447/18866	0.000128083	0.0230068	0.0200366	APPL1/KL/GPT/DENND4C/SORL1/NR1H4/STAT2/AANAT/GCLC/ZDHHC7/NEFL/EIF2B1/TRPV4/RELA/MTOR/GNAI1/RAB8B/STAT5A/PRKCZ/NFKB1/ADCY9/MAP1B/TRIB3/RNF40/EIF4EBP1/CRY1/FGF21/PFKFB1/SOS1/PDE3B/APC/KHK/INSRR/INHBB/SLC34A1/ATP6V1H/PHEX/GOT1/SCAP/ATP6V1G1/STAT4/RPS6KB1/SOCS3/CRHR2/PTEN/AGRP/CYBB/GHRHR/SP1/PDK2/SREBF1/TFF1/SMARCC1/SIRT1/CYBA/CDKN1B/HADHA/GOT2/GRB10/CACYBP/REG3A/ZFP36L1/TH/PTK2/PRL/GCNT1/RAB15/ROCK2…	84
BP	GO:1901987	regulation of cell cycle phase transition	90/2394	486/18866	0.000128366	0.0230068	0.0200366	APPL1/CDC25B/RINT1/CLASP1/ANAPC10/CDC14B/MDM4/FBXO5/CETN2/RAD21/KANK2/BTN2A2/CDK6/BRD4/PLK4/DLGAP5/DYNLL1/KLHL18/CTDSP1/E2F1/TM4SF5/CDC16/CDK5RAP2/ZFP36L2/HAUS7/PSMD1/PSMD11/APC/UBE2E1/PCNA/CARM1/CEP290/CTDSP2/PSMD9/PRMT1/UBE2C/CDKN2A/PSMB7/ID2/NDC80/PTEN/NBN/CEP164/VPS4B/BTRC/CEP250/NAE1/PSMC3/MIIP/CDK2/HAUS3/UBE2D1/MOS/RAB11A/TUBB/GPNMB/CDKN1B/AVEN/SMARCD3/MEPCE/MAD1L1/HSP90AA1/E2F4/EP300/CEP19…	90
BP	GO:0006066	alcohol metabolic process	74/2394	385/18866	0.000154113	0.0263603	0.0229572	CYP2C9/AVPR1B/CYP27B1/NR1H4/FDX1/PRKAA2/GALK1/CHKA/PNPLA4/P2RY1/PTH1R/NFKB1/NFYB/PECR/DGKQ/APOA1/MVK/NPC1L1/ACACB/APOA2/CYP39A1/ADH6/SRD5A3/RDH8/CYP1A2/ACO2/SOAT2/SLC34A1/SPR/AKR1C3/CNBP/DPAGT1/MINPP1/LMF1/GOT1/H6PD/SCAP/ACADVL/IMPA2/HMGCS1/PTEN/AKR1C4/P2RY6/SCARB1/OSBPL1A/SP1/CEBPA/SPTLC2/SREBF1/PARK7/LIMA1/INPP5B/TNF/NFYA/CYP7B1/PLEK/DHCR7/OCRL/IDH3G/RETSAT/DHCR24/APOB/DHDDS/PLCG1/PTS/GPD1/IDH1…	74
BP	GO:0062012	regulation of small molecule metabolic process	85/2394	456/18866	0.000155481	0.0263603	0.0229572	GPT/NCOR1/AVPR1B/CYP27B1/NR1H4/PRKAA2/NR1H3/CLTC/CLN3/PDPR/P2RX7/PPP1CA/RORA/P2RY1/PTH1R/MTOR/RCVRN/NFKB1/NFYB/DGKQ/APOA1/PDZD3/MVK/ACACB/NUP210/TRIB3/CRY1/PSMD1/PFKFB1/PSMD11/OAZ3/MST1/KHK/HAS2/PPP1CB/LPGAT1/AKR1C3/MID1IP1/LMF1/H6PD/FOXA2/SCAP/PSMD9/TAZ/USP7/ACADVL/PSMB7/HMGCS1/P2RY6/PSMC3/SP1/NUP54/PDK2/SREBF1/GAPDHS/PARK7/SIRT1/HDAC4/TNF/FAM3A/EP300/NFYA/GUCA1B/ABCD1/PLEK/ARNT/SIRT6/ZBTB7A/SNA…	85
BP	GO:0007601	visual perception	47/2394	218/18866	0.000165781	0.0267514	0.0232978	RPGR/AIPL1/BBS10/IMPG2/SLC45A2/SPATA7/RCVRN/VAX2/PDE6C/TYR/MKKS/CHRNB2/ABLIM1/OPA3/RDH8/GNAT1/KERA/CDH3/ATP8A2/KRT12/CRB1/GRM6/RLBP1/GLRA1/LAMC3/RHO/CEP250/GLRB/GUCY2F/GUCY2D/CRYAA/CNGB3/CACNB2/RORB/CRYGA/GUCA1B/CRX/FSCN2/TH/MYO7A/CNGA1/POU4F3/GRM8/CNNM4/USH2A/SLC24A2/PDE6A	47
BP	GO:0018105	peptidyl-serine phosphorylation	62/2394	310/18866	0.000166317	0.0267514	0.0232978	HIPK2/ERN1/NTRK3/PRKAA2/RAMP3/MTOR/BAG4/PRKCZ/DGKQ/MARK3/STK39/HSP90AB1/MAPK8/CAPRIN2/CREBL2/MST1/TLK2/PRKX/LMTK2/SGK2/RPS6KB1/PTEN/VRK1/RAPGEF3/MKNK1/CDK2/CSNK2A2/PARK7/LATS1/IFNA10/DRD1/HCLS1/TNKS/PRKG2/TCL1A/DCLK1/HSP90AA1/MKNK2/RET/TNF/DKK1/PDE4D/OSM/HRC/MAPK3/MAST1/TSSK2/SPRY2/INPP5F/ATR/RASSF2/PDCD10/ATP2B4/ROCK2/TOP1/TLK1/PTGS2/CLK1/CSF3/RIPK1/PLK2/CAMKV	62
BP	GO:0016053	organic acid biosynthetic process	71/2394	368/18866	0.000184484	0.0289317	0.0251967	CYP2C9/GPT/NR1H4/PRKAA2/NR1H3/CLTC/OSBP/CLN3/ABCC5/ACSM3/ATIC/ALOXE3/PTGES3/NFKB1/PECR/APOA1/CSAD/HPGDS/SLC27A2/ACACB/MCAT/TRIB3/CYP39A1/AASS/DEGS1/DECR2/HAS2/CYP1A2/OLAH/LPGAT1/PHGDH/ALDH8A1/AKR1C3/LTC4S/MID1IP1/GOT1/AGXT/SCAP/MTHFD2L/SUCLA2/ACADVL/GGT5/AKR1C4/PER2/OSBPL1A/PARK7/BCAN/SIRT1/OXSM/GOT2/ABCD3/CYP7B1/IDO1/PLP1/ABCD1/SEPHS2/ABHD2/OSBPL7/BCAT1/QKI/ATP2B4/ALDH18A1/PTGS2/ADIPOR1/ACSM5/AL…	71
BP	GO:0043473	pigmentation	26/2394	99/18866	0.000195893	0.0299716	0.0261023	MLPH/SLC45A2/RAB17/MITF/USP13/TYR/MKKS/EDAR/CDH3/ARCN1/LYST/RAB27B/FIG4/RAB11A/EN1/TH/RAB1A/MYO7A/OR51E2/BCL2L11/KRT76/MREG/SOX10/ENPP1/AP3D1/ZEB2	26
BP	GO:0030518	intracellular steroid hormone receptor signaling pathway	29/2394	116/18866	0.000219233	0.032744	0.0285167	TAF7/NCOR1/UFM1/RNF6/KANK2/STRN3/SMARCA4/CRY1/CARM1/SAFB/RWDD1/GHRHR/UBA5/PARK7/LATS1/TRIP4/SIRT1/CALCOCO1/EP300/CYP7B1/ZBTB7A/PPP5C/ESR1/CRY2/PHB/PMEPA1/KDM3A/UFSP2/LBH	29
BP	GO:0035264	multicellular organism growth	35/2394	150/18866	0.000226063	0.0329788	0.0287213	MTOR/STAT5A/MKKS/FXN/GDF5/SOS1/ATP8A2/XRCC2/RARG/SLC6A3/APBA2/TMED2/GHRHR/HOXA5/GNAS/TARBP2/TBL1XR1/ADARB1/FKBP8/EP300/TNKS2/EN1/GIGYF2/ZFP36L1/STIL/PDE4D/APBA1/DHCR7/PRL/KLF2/NPY1R/PTCH1/NIPBL/SMO/ETNK2	35
BP	GO:0007389	pattern specification process	84/2394	455/18866	0.000235125	0.0335214	0.0291938	IFT74/HIPK2/HOXB1/NR2F2/GAS8/DYNC2H1/GDF11/FRS2/HOXB7/IFT57/SCMH1/C3/HSPB11/HOXC8/VAX2/CDX1/BMP4/MKKS/BICC1/CDX2/HOXC5/SOSTDC1/APC/ABI1/WT1/ALX3/SMAD5/BPTF/XRCC2/FOXA2/RARG/TBX1/IRX4/SSBP3/TMED2/BMPR1A/HOXA5/HOXB5/AHI1/ZIC1/PCSK6/FOLR1/SMAD4/SMARCD3/FST/DCHS1/HOXD13/CER1/WNT11/FKBP8/EED/EP300/DKK1/EN1/STIL/ASPH/GPC3/RFNG/HEY1/SNAI1/RPGRIP1L/SATB2/HAND2/CELSR2/BCOR/IFT122/MNS1/SHH/ACVR2B/HOXC13/HO…	84
BP	GO:0097305	response to alcohol	49/2394	234/18866	0.00025426	0.0352358	0.0306869	NTRK3/AIFM1/FDX1/AANAT/PRKAA2/LARP1/NEFL/GLRA2/IL2/CLDN1/GRIN2B/GNAI1/CHRNB2/EIF4EBP1/SLIT2/ADH6/AKR1C3/RAD51/GLRA1/RGS19/SLC6A3/TNFSF4/HMGCS1/PTEN/P2RY6/CYBB/HTR3A/CYBA/FOSL1/GOLPH3/CASP8/IL13/GOT2/LANCL2/TH/HSD3B1/CCND1/KLF2/HSD3B2/OSBPL7/CCR7/HTR1B/PTCH1/BCL2L1/MSTN/CSF3/HDAC2/SMO/CDO1	49
BP	GO:0050953	sensory perception of light stimulus	47/2394	222/18866	0.000258385	0.0352358	0.0306869	RPGR/AIPL1/BBS10/IMPG2/SLC45A2/SPATA7/RCVRN/VAX2/PDE6C/TYR/MKKS/CHRNB2/ABLIM1/OPA3/RDH8/GNAT1/KERA/CDH3/ATP8A2/KRT12/CRB1/GRM6/RLBP1/GLRA1/LAMC3/RHO/CEP250/GLRB/GUCY2F/GUCY2D/CRYAA/CNGB3/CACNB2/RORB/CRYGA/GUCA1B/CRX/FSCN2/TH/MYO7A/CNGA1/POU4F3/GRM8/CNNM4/USH2A/SLC24A2/PDE6A	47
BP	GO:0019216	regulation of lipid metabolic process	80/2394	431/18866	0.000274623	0.036058	0.0314029	CD19/NCOR1/FGR/CYP27B1/SORL1/NR1H4/CHD9/PRKAA2/NR1H3/PDPR/C3/RORA/RGL1/MTOR/CISH/AADAC/NFKB1/NFYB/DGKQ/APOA1/MVK/NCOA1/ACACB/APOA2/OPA3/TRIB3/ATP1A1/FGF21/CREBL2/PDE3B/LPGAT1/CARM1/AKR1C3/MID1IP1/LMF1/SOCS7/H6PD/VAV3/SCAP/SIRT3/TAZ/ACADVL/SOCS3/ID2/SCT/HMGCS1/PLA2G6/SCARB1/SP1/PLIN2/PDK2/SREBF1/SIRT1/SOCS6/SMARCD3/TBL1XR1/TNF/FAM3A/CGA/NFYA/ABCD1/PTK2/SNAI1/DHCR7/SMPD2/G0S2/APOB/RORC/CCR7/CRTC3/P…	80
BP	GO:0045930	negative regulation of mitotic cell cycle	66/2394	341/18866	0.000278226	0.036058	0.0314029	RINT1/CDC14B/MDM4/PPP1R10/FBXO5/RAD21/KANK2/TIPIN/BTN2A2/CDK6/CTDSP1/E2F1/BMP4/E4F1/CDK5RAP2/ZFP36L2/PSMD1/PSMD11/APC/PCNA/CARM1/AURKAIP1/CTDSP2/PSMD9/PRMT1/CDKN2A/PSMB7/NDC80/PTEN/NBN/BTG1/NAE1/PSMC3/MIIP/CDK2/TNKS/GPNMB/CDKN1B/MUS81/AVEN/MAD1L1/TOM1L2/E2F4/TNF/EP300/GIGYF2/ZFP36L1/ANGEL2/MYO16/BUB1B/OVOL1/DACT1/PSMG2/GML/CCND1/PSMD6/HRAS/BCL2L1/CUL1/CDK5RAP3/RIPK1/PLK2/ABL1/ZNF207/CDC14A/MSH2	66
BP	GO:0046394	carboxylic acid biosynthetic process	70/2394	367/18866	0.000288727	0.036058	0.0314029	CYP2C9/GPT/NR1H4/PRKAA2/NR1H3/CLTC/OSBP/CLN3/ABCC5/ACSM3/ATIC/ALOXE3/PTGES3/NFKB1/PECR/APOA1/HPGDS/SLC27A2/ACACB/MCAT/TRIB3/CYP39A1/AASS/DEGS1/DECR2/HAS2/CYP1A2/OLAH/LPGAT1/PHGDH/ALDH8A1/AKR1C3/LTC4S/MID1IP1/GOT1/AGXT/SCAP/MTHFD2L/SUCLA2/ACADVL/GGT5/AKR1C4/PER2/OSBPL1A/PARK7/BCAN/SIRT1/OXSM/GOT2/ABCD3/CYP7B1/IDO1/PLP1/ABCD1/SEPHS2/ABHD2/OSBPL7/BCAT1/QKI/ATP2B4/ALDH18A1/PTGS2/ADIPOR1/ACSM5/ALOX5/E…	70
BP	GO:0021955	central nervous system neuron axonogenesis	13/2394	36/18866	0.000288792	0.036058	0.0314029	CHRNB2/HSP90AB1/SLIT2/MYCBP2/B4GALT5/PTEN/DCLK1/HSP90AA1/ADARB1/EPHB3/PTK2/TCTN1/ZEB2	13
BP	GO:0032945	negative regulation of mononuclear cell proliferation	22/2394	80/18866	0.000293154	0.036058	0.0314029	NDFIP1/VTCN1/TWSG1/LILRB1/BTN2A2/HLA-G/IL2/PELI1/BMP4/CTLA4/PDE5A/CRP/GPNMB/LRRC32/MAD1L1/IDO1/LST1/FCGR2B/CD80/SHH/CD86/LYN	22
BP	GO:0030098	lymphocyte differentiation	70/2394	368/18866	0.000313213	0.0366252	0.0318969	RUNX3/CD19/NDFIP1/SPINK5/BTN2A2/NCKAP1L/CDK6/HLA-G/DOCK2/RORA/IL2/MTOR/PRKCZ/BMP4/FOXN1/AICDA/MR1/NLRP3/KLF6/ZFP36L2/METTL3/SOS1/IL12RB1/CLEC4E/CD1D/DNAJB9/TNFSF4/ID2/CTLA4/CD8A/CCR2/JMJD6/CCR9/DNAJA3/IFNA10/MS4A1/LCK/HDAC4/SP3/PRDM1/CD2/CD79A/IL4R/EP300/TOX/ZFP36L1/ITFG2/JAG2/PGLYRP1/PRR7/ZBTB7A/FCGR2B/CD80/IL7/LYL1/ITGA4/SHH/CD86/ZBTB1/RORC/CCR7/CLPTM1/CD3D/TCF3/PAX1/AP3D1/ABL1/IL18/TSC1/MSH2	70
BP	GO:0051054	positive regulation of DNA metabolic process	43/2394	200/18866	0.000326941	0.0366252	0.0318969	NVL/PARN/PPP1R10/TMEM161A/IL2/PTGES3/ST20/DDX11/OTUD4/HSP90AB1/DNMT3L/WT1/UBE2N/PCNA/CCT6A/RAD51/MAP2K7/XRCC1/TNFSF4/WRAP53/TP53BP1/USP7/NBN/USP9X/CDK2/POT1/TNKS/NOX4/SIRT1/FOXM1/HSP90AA1/TNKS2/TOX/ZNF711/SIRT6/MAPK3/PRDM9/ATR/EYA2/UIMC1/BRCC3/MSH2/KDM4D	43
BP	GO:0051384	response to glucocorticoid	34/2394	147/18866	0.000328275	0.0366252	0.0318969	NTRK3/CBX3/AANAT/HNMT/NEFL/CLDN1/EIF4E/APOA2/ZFP36L2/EIF4EBP1/PFKFB1/SLIT2/PCNA/GOT1/AGXT/UBE2L3/PAM/GHRHR/FOSL1/S100B/TNF/ZFP36L1/TH/HSD3B1/CCND1/HSD3B2/TAT/BCL2L11/MSTN/HSD11B2/PTGS2/ALPL/IGFBP2/CDO1	34
BP	GO:0051385	response to mineralocorticoid	12/2394	32/18866	0.00032843	0.0366252	0.0318969	NTRK3/AIFM1/AANAT/NEFL/CYBB/CYBA/FOSL1/TH/HSD3B1/CCND1/HSD3B2/HTR1B	12
BP	GO:0070664	negative regulation of leukocyte proliferation	23/2394	86/18866	0.000336421	0.0366252	0.0318969	NDFIP1/VTCN1/TWSG1/LILRB1/BTN2A2/HLA-G/IL2/PELI1/BMP4/TNFAIP3/CTLA4/PDE5A/CRP/GPNMB/LRRC32/MAD1L1/IDO1/LST1/FCGR2B/CD80/SHH/CD86/LYN	23
BP	GO:0031023	microtubule organizing center organization	32/2394	136/18866	0.000350493	0.0366252	0.0318969	CLASP1/FES/CETN2/MAP9/CROCC/PLK4/KIAA0753/CDK5RAP2/HAUS7/UXT/FBXW11/XRCC2/RBM14/NDC80/CETN3/VPS4B/CEP250/CDK2/HAUS3/PPP1R12A/PARD6A/E2F4/CEP192/ODF2/STIL/ROCK2/CHD3/KIAA1614/NUBP1/PLK2/CEP63/CHMP2B	32
BP	GO:0006024	glycosaminoglycan biosynthetic process	27/2394	108/18866	0.000355535	0.0366252	0.0318969	B3GNT4/CLTC/CSGALNACT2/ABCC5/HSPG2/EXT2/NFKB1/FMOD/ST3GAL4/SLC35D2/HAS2/KERA/B4GALT5/ACAN/BCAN/GCNT2/B4GALT4/HEXA/GPC3/CSGALNACT1/B4GALT3/CHST5/CHST2/GPC4/XYLT1/HAS1/NDST1	27
BP	GO:0009952	anterior/posterior pattern specification	46/2394	219/18866	0.000359473	0.0366252	0.0318969	HIPK2/HOXB1/NR2F2/GDF11/FRS2/HOXB7/SCMH1/HOXC8/CDX1/BMP4/CDX2/HOXC5/ABI1/WT1/BPTF/XRCC2/FOXA2/RARG/TBX1/SSBP3/TMED2/BMPR1A/HOXA5/HOXB5/PCSK6/SMAD4/HOXD13/CER1/EP300/DKK1/EN1/GPC3/HEY1/CELSR2/SHH/ACVR2B/HOXC13/HOXA11/HOXA3/MEOX2/PAX1/HOXD10/SIX2/SMO/ZEB2/PBX1	46
BP	GO:0018146	keratan sulfate biosynthetic process	11/2394	28/18866	0.000362538	0.0366252	0.0318969	B3GNT4/FMOD/ST3GAL4/SLC35D2/KERA/B4GALT5/ACAN/B4GALT4/B4GALT3/CHST5/CHST2	11
BP	GO:0002221	pattern recognition receptor signaling pathway	43/2394	201/18866	0.00036579	0.0366252	0.0318969	APPL1/NR1H4/NR1H3/NLRX1/LTF/FGG/RELA/UBE2D2/PELI1/TLR5/OTUD4/NPLOC4/RNF125/C1QBP/TNFAIP3/LRRC19/CTSB/S100A1/UBE2N/CLEC4E/MAP2K6/MAP3K1/BCL10/PJA2/UBE2D1/CYBA/CASP8/DHX58/RFTN1/RAB11FIP2/UBA52/ESR1/APOB/TRAF6/PHB/CTSK/TNIP3/NFKBIL1/TLR7/TNIP2/RIPK1/LYN/MFHAS1	43
BP	GO:0048538	thymus development	15/2394	46/18866	0.000366365	0.0366252	0.0318969	FOXN1/TYR/TBX1/MAD1L1/EPHB3/MAPK3/HAND2/SHH/ZBTB1/HOXA3/BCL2L11/LMO4/PAX1/ABL1/PBX1	15
BP	GO:0072659	protein localization to plasma membrane	56/2394	281/18866	0.000367829	0.0366252	0.0318969	APPL1/NFASC/DENND4C/CLTC/CLN3/ZDHHC7/RAMP3/VTI1B/GGA2/AKAP5/P2RY1/BAG4/RAB8B/PRKCZ/PDZD3/GOLGA7/IFT20/ANK3/STXBP1/CDH2/GAK/TMED2/CACNB2/SLC9A3R2/RAB11A/RAP1A/PRKG2/PACS1/GOLPH3/ARHGEF16/STAC/DCHS1/TNF/GGA3/S100A10/ZDHHC3/RAB11FIP2/SEC23A/RAB40B/GRIP1/RAB15/ATP2B4/PTCH1/ROCK2/BCL2L1/ANK2/ATP1B3/SMURF1/MACF1/SQSTM1/RAP2A/MAP7/SKAP1/PPIL2/CSRP3/ANK1	56
BP	GO:0008202	steroid metabolic process	64/2394	332/18866	0.000382112	0.0374187	0.032588	CYP2C9/CYP27B1/NR1H4/FDX1/PRKAA2/SULT4A1/OSBP/RORA/NFKB1/NFYB/DGKQ/APOA1/MVK/NPC1L1/SLC27A2/ACACB/APOA2/CYP39A1/ATP1A1/HSD17B3/SRD5A3/RDH8/CYP1A2/SOAT2/CYP3A43/AKR1C3/CNBP/LMF1/H6PD/SCAP/PIAS4/ACADVL/HSD17B2/HMGCS1/AKR1C4/SCARB1/OSBPL1A/SP1/CEBPA/DHRS2/SREBF1/SIRT1/LIMA1/TNF/CGA/FGF23/NFYA/CYP7B1/SNAI1/DHCR7/HSD3B1/ESR1/SRD5A2/SHH/DHCR24/APOB/HSD3B2/OSBPL7/RORC/HSD11B2/CYB5R3/PBX1/RDH16/ANGPTL3	64
BP	GO:0071496	cellular response to external stimulus	63/2394	326/18866	0.000394359	0.0374187	0.032588	ATG7/CYP27B1/NR1H4/FES/AIFM1/PRKAA2/KANK2/GCLC/P2RX7/MTOR/TLR5/FBXO22/NFKB1/NCOA1/CNN2/MAPK8/MAP3K5/ATP1A1/PICK1/CLEC16A/INHBB/AKR1C3/MAP3K1/BCL10/PHEX/GOT1/FOXA2/TNFRSF10B/WDR45/KRT20/HABP4/PIM1/NUAK1/PDK2/SREBF1/FOLR1/IMPACT/UPP1/TNKS/SIRT1/CYBA/HDAC4/FOSL1/CASP8/AQP3/IL13/WNT11/DEPDC5/FGF23/ITFG2/MMP7/MAPK3/ITGA4/GLRX2/TLR7/PTGS2/MTMR3/PIK3C2B/LYN/PDK4/BECN1/CASP5/TSC1	63
BP	GO:0001755	neural crest cell migration	17/2394	56/18866	0.000397841	0.0374187	0.032588	BMP4/SEMA3B/NRTN/SEMA4C/TBX1/CORO1C/SEMA6D/FOLR1/RET/SEMA7A/SEMA4F/HAND2/SHH/SOX10/SMO/ZEB2/SEMA5A	17
BP	GO:0007163	establishment or maintenance of cell polarity	46/2394	220/18866	0.000399658	0.0374187	0.032588	HTT/CLASP1/NCKAP1L/DOCK2/PRKCZ/HSP90AB1/CDK5RAP2/MAP1B/CDX2/IFT20/RAC2/KRIT1/FRMD4A/KIF26B/FBXW11/CRB1/RHOC/NDC80/MOS/CAP1/SH3BP1/PARD6A/GOLPH3/HSP90AA1/FRMD4B/WNT11/MAP4/FSCN3/PARVB/FSCN2/RAB11FIP2/AMOTL2/PTK2/RPGRIP1L/SPRY2/SHH/CCR7/RHOB/ROCK2/PDLIM1/KIAA1614/RND1/MAP7/SIPA1L3/PARD3/ANK1	46
BP	GO:0014074	response to purine-containing compound	34/2394	149/18866	0.000427773	0.0390195	0.0339821	DNTT/FDX1/AANAT/KCNE1/P2RX6/P2RX7/RELA/P2RY1/DUOX2/DGKQ/TYR/PFKFB1/WT1/SLC26A3/CARM1/AGXT/SLC6A3/HCN4/HMGCS1/PTEN/P2RY6/THBD/RAPGEF3/SREBF1/NOX4/RAP1A/FOSL1/ZFP36L1/GPD1/PTGS2/KCNQ1/P2RX3/HDAC2/CDO1	34
BP	GO:1990778	protein localization to cell periphery	65/2394	340/18866	0.000436991	0.0390195	0.0339821	APPL1/NFASC/DENND4C/CLTC/CLN3/ZDHHC7/KIF1B/RAMP3/VTI1B/GGA2/AKAP5/P2RY1/BAG4/GNAI1/RAB8B/PRKCZ/PDZD3/GOLGA7/IFT20/ANK3/CLSTN1/STXBP1/CDH2/GAK/RABEP1/TMED2/CACNB2/SLC9A3R2/RAB11A/RAP1A/PRKG2/PACS1/GOLPH3/ARHGEF16/STAC/DCHS1/TNF/GGA3/S100A10/ZDHHC3/RAB11FIP2/SEC23A/RAB40B/GRIP1/HRAS/RAB15/ATP2B4/PTCH1/ROCK2/CACNG4/BCL2L1/ANK2/GPC4/NUBP1/ATP1B3/SMURF1/MACF1/SQSTM1/RAP2A/MAP7/LGI1/SKAP1/PPIL2/CSRP3/A…	65
BP	GO:0071559	response to transforming growth factor beta	52/2394	258/18866	0.000442859	0.0390195	0.0339821	RUNX3/APPL1/HIPK2/GLG1/TWSG1/SKIL/PTPRK/CLDN1/PRKCZ/FMOD/HSP90AB1/ZFP36L2/GDF5/DUSP22/SDCBP/LPXN/SMAD5/GOT1/TGFBRAP1/MXRA5/BMPR1A/USP9X/FOLR1/LTBP1/NOX4/GCNT2/SMAD4/SIRT1/SMAD9/LRRC32/PARD6A/EP300/LTBP2/ONECUT2/ZFP36L1/PTK2/ZBTB7A/ITGA8/UBA52/SPRY2/ROCK2/PMEPA1/NKX2-1/MSTN/ING2/CILP/PPM1A/SMURF1/FNDC4/HDAC2/PARD3/FBN2	52
BP	GO:0006023	aminoglycan biosynthetic process	28/2394	115/18866	0.000444338	0.0390195	0.0339821	B3GNT4/CLTC/CSGALNACT2/ABCC5/HSPG2/EXT2/NFKB1/FMOD/ST3GAL4/SLC35D2/HAS2/KERA/B4GALT5/ACAN/B3GALNT1/BCAN/GCNT2/B4GALT4/HEXA/GPC3/CSGALNACT1/B4GALT3/CHST5/CHST2/GPC4/XYLT1/HAS1/NDST1	28
BP	GO:0002456	T cell mediated immunity	26/2394	104/18866	0.000453068	0.0390195	0.0339821	LILRB1/P2RX7/HLA-G/PRF1/PRKCZ/MR1/NLRP3/CD70/DUSP22/SLC11A1/IL12RB1/CD1D/TNFSF4/CD8A/CCR2/HPRT1/BTN3A3/GNL1/IL1R1/RFTN1/FCGR2B/AZGP1/TRAF6/ZBTB1/CD1E/IL18	26
BP	GO:0042339	keratan sulfate metabolic process	12/2394	33/18866	0.000456968	0.0390195	0.0339821	B3GNT4/FMOD/ST3GAL4/SLC35D2/KERA/B4GALT5/ACAN/B4GALT4/HEXA/B4GALT3/CHST5/CHST2	12
BP	GO:0072330	monocarboxylic acid biosynthetic process	50/2394	246/18866	0.000461145	0.0390195	0.0339821	CYP2C9/NR1H4/PRKAA2/NR1H3/OSBP/ACSM3/ALOXE3/PTGES3/PECR/APOA1/HPGDS/SLC27A2/ACACB/MCAT/TRIB3/CYP39A1/DEGS1/DECR2/CYP1A2/OLAH/LPGAT1/ALDH8A1/AKR1C3/LTC4S/MID1IP1/AGXT/SCAP/ACADVL/AKR1C4/PER2/OSBPL1A/PARK7/BCAN/SIRT1/OXSM/ABCD3/CYP7B1/IDO1/PLP1/ABCD1/ABHD2/OSBPL7/QKI/PTGS2/ADIPOR1/ACSM5/ALOX5/ELOVL4/PDK4/ADIPOR2	50
BP	GO:0009798	axis specification	23/2394	88/18866	0.000481276	0.0390195	0.0339821	FRS2/HSPB11/VAX2/CDX1/BMP4/CDX2/WT1/FOXA2/IRX4/TMED2/BMPR1A/AHI1/PCSK6/SMAD4/CER1/STIL/GPC3/BCOR/MNS1/SHH/PTCH1/SIX2/SMO	23
BP	GO:0035107	appendage morphogenesis	34/2394	150/18866	0.000486895	0.0390195	0.0339821	DYNC2H1/AFF3/BMP4/GDF5/TFAP2A/ALX3/RARG/FGF9/BMPR1A/DLX5/RECK/GNAS/SMAD4/ZNF219/HOXD13/DKK1/EN1/ASPH/GPC3/RPGRIP1L/MYH3/HAND2/IFT122/SHH/HOXA11/DLX6/PTCH1/NIPBL/BCL2L11/FBXW4/HOXD10/HDAC2/PBX1/FBN2	34
BP	GO:0035108	limb morphogenesis	34/2394	150/18866	0.000486895	0.0390195	0.0339821	DYNC2H1/AFF3/BMP4/GDF5/TFAP2A/ALX3/RARG/FGF9/BMPR1A/DLX5/RECK/GNAS/SMAD4/ZNF219/HOXD13/DKK1/EN1/ASPH/GPC3/RPGRIP1L/MYH3/HAND2/IFT122/SHH/HOXA11/DLX6/PTCH1/NIPBL/BCL2L11/FBXW4/HOXD10/HDAC2/PBX1/FBN2	34
BP	GO:0016311	dephosphorylation	88/2394	492/18866	0.000497622	0.0390195	0.0339821	FBP2/PPP4R2/CDC25B/HTT/CDC14B/PPP1R10/RPRD1A/SAG/FKBP15/LRRC40/PTPRK/PPP1CA/NCKAP1L/PPA2/MTOR/PPP4C/BAG4/CTDSP1/PPP1R14D/SYMPK/HSP90AB1/DUSP22/ATP1A1/PFKFB1/PHLPP2/PTPN18/DUSP9/PPP1CB/PPP2R2A/PPME1/PTPRT/CTDP1/TIPRL/MINPP1/PTP4A2/FBXW11/PPP6C/CTDSP2/LMTK2/PKMYT1/ACP6/IMPA2/PTEN/BTRC/PPP2R2D/NUAK1/PPP1R12A/FIG4/RPAP2/RCAN3/PPM1B/NT5DC2/PTPN12/LCK/SWAP70/INPP5B/TNF/PPP1R16B/CEP192/MTMR14/DAPP1/DUSP…	88
BP	GO:0030217	T cell differentiation	51/2394	253/18866	0.000497877	0.0390195	0.0339821	RUNX3/SPINK5/BTN2A2/NCKAP1L/CDK6/HLA-G/DOCK2/RORA/IL2/MTOR/PRKCZ/BMP4/FOXN1/MR1/NLRP3/ZFP36L2/METTL3/SOS1/IL12RB1/CLEC4E/CD1D/TNFSF4/CTLA4/CD8A/CCR2/JMJD6/CCR9/DNAJA3/LCK/SP3/PRDM1/CD2/IL4R/TOX/ZFP36L1/JAG2/PRR7/CD80/IL7/SHH/CD86/ZBTB1/RORC/CCR7/CLPTM1/CD3D/PAX1/AP3D1/ABL1/IL18/TSC1	51
BP	GO:1902652	secondary alcohol metabolic process	36/2394	162/18866	0.000503612	0.0390195	0.0339821	CYP2C9/CYP27B1/NR1H4/FDX1/PRKAA2/NFYB/DGKQ/APOA1/MVK/NPC1L1/ACACB/APOA2/CYP39A1/CYP1A2/ACO2/SOAT2/CNBP/LMF1/SCAP/ACADVL/HMGCS1/SCARB1/OSBPL1A/SP1/CEBPA/SREBF1/LIMA1/NFYA/CYP7B1/DHCR7/IDH3G/DHCR24/APOB/IDH1/CYB5R3/ANGPTL3	36
BP	GO:0006109	regulation of carbohydrate metabolic process	44/2394	210/18866	0.000503838	0.0390195	0.0339821	GPT/NCOR1/AVPR1B/PRKAA2/CLTC/P2RX7/PPP1CA/RORA/P2RY1/PTH1R/MTOR/NFKB1/DGKQ/ACACB/NUP210/CRY1/PFKFB1/MST1/KHK/HAS2/PPP1CB/FOXA2/USP7/P2RY6/NUP54/PDK2/GAPDHS/SIRT1/HDAC4/FAM3A/EP300/PLEK/ARNT/SIRT6/ZBTB7A/NUP214/RORC/GPD1/ADIPOR1/GCKR/ENPP1/PDK4/GCK/PPP1R3A	44
BP	GO:0051591	response to cAMP	24/2394	94/18866	0.000531429	0.0406543	0.0354059	FDX1/AANAT/KCNE1/RELA/DUOX2/DGKQ/TYR/PFKFB1/WT1/SLC26A3/CARM1/AGXT/SLC6A3/HCN4/THBD/RAPGEF3/SREBF1/NOX4/RAP1A/FOSL1/ZFP36L1/GPD1/KCNQ1/CDO1	24
BP	GO:0042753	positive regulation of circadian rhythm	8/2394	17/18866	0.000556875	0.0420877	0.0366542	RORA/FBXW11/BTRC/GHRHR/NLGN1/RORC/THRAP3/NKX2-1	8
BP	GO:0050821	protein stabilization	40/2394	187/18866	0.000576307	0.0425862	0.0370883	MDM4/USP27X/FKBPL/ATF7IP/PTGES3/DVL1/BAG4/USP13/APOA1/GOLGA7/HSP90AB1/APOA2/CREBL2/SUMO1/STXBP1/CCT6A/AAK1/USP7/BAG1/PTEN/PIM1/USP9X/PARK7/CRYAA/AFM/SAV1/HSP90AA1/EP300/RASSF2/PDCD10/A1CF/PHB/ANK2/TNIP2/ATP1B3/ZNF207/SMO/TSC1/COG7/NCLN	40
BP	GO:1905330	regulation of morphogenesis of an epithelium	39/2394	181/18866	0.000577049	0.0425862	0.0370883	CLASP1/HOXB7/FZD1/CLTC/AP2A2/FKBPL/MTOR/DVL1/BMP4/PSMD1/PSMD11/MAGED1/BTBD7/PSMD9/PSMB7/PTEN/PSMC3/AHI1/PARD6A/RYK/HOXD13/TNF/WNT11/DKK1/GPC3/SIRT6/ADAMTS12/DACT1/ESR1/CELSR2/SHH/PSMD6/PDGFA/GPC4/SMURF1/SIX2/ABL1/SMO/CELSR3	39
BP	GO:0006644	phospholipid metabolic process	82/2394	455/18866	0.000600411	0.0437951	0.0381412	CD19/FGR/NR1H4/NR1H3/CLN3/CHKA/VAC14/PIGK/PLBD1/CISH/DGKQ/APOA1/MVK/APOA2/SERINC1/PLA2G2A/MPPE1/SRD5A3/PLAA/LPGAT1/GATA6/PGAP2/RAB14/PTDSS2/DBI/DPAGT1/PLA2G7/SOCS7/VAV3/TAZ/ACP6/SOCS3/IMPA2/DGKG/HMGCS1/PTEN/ENPP2/PLA2G6/SCARB1/CSNK2A2/SPTLC2/PLA2G15/FIG4/AGPAT4/PIGP/HADHA/SOCS6/INPP5B/PNPLA3/PIGH/PLA1A/MTMR14/PCYT1B/PLEK/PTK2/PCTP/OCRL/SMPD2/PI4KA/INPP5F/CDS2/CCR7/PTPN13/DHDDS/PLCG1/PCYT1A/NKX2-1…	82
BP	GO:0009755	hormone-mediated signaling pathway	42/2394	200/18866	0.000635257	0.0452837	0.0394376	TAF7/APPL1/NCOR1/UFM1/PGRMC2/RNF6/RXRB/KANK2/STRN3/BMP4/SMARCA4/NCOA1/CRY1/CARM1/RARG/SAFB/RWDD1/CRHR2/AGRP/GHRHR/UBA5/PARK7/LATS1/TRIP4/SIRT1/CALCOCO1/EP300/CYP7B1/LANCL2/ZBTB7A/PPP5C/ESR1/ABHD2/OR51E2/CRY2/PHB/PMEPA1/KDM3A/ADIPOR1/UFSP2/ADIPOR2/LBH	42
BP	GO:1901654	response to ketone	42/2394	200/18866	0.000635257	0.0452837	0.0394376	NTRK3/CBX3/AIFM1/FDX1/AANAT/PRKAA2/LARP1/NR1H3/KIF1B/NEFL/RELA/CLDN1/GNAI1/EIF4E/NASP/NCOA1/EIF4EBP1/SLIT2/PCNA/AKR1C3/TNFSF4/RWDD1/P2RY6/CYBB/SREBF1/PARK7/SIRT1/CYBA/FOSL1/GOLPH3/HOXD13/TH/HSD3B1/CCND1/ABHD2/KLF2/HSD3B2/CCR7/ROCK2/BCL2L1/MSTN/SOX10	42
BP	GO:0050672	negative regulation of lymphocyte proliferation	21/2394	79/18866	0.00065361	0.0455566	0.0396753	NDFIP1/VTCN1/TWSG1/LILRB1/BTN2A2/HLA-G/IL2/PELI1/BMP4/CTLA4/PDE5A/GPNMB/LRRC32/MAD1L1/IDO1/LST1/FCGR2B/CD80/SHH/CD86/LYN	21
BP	GO:0071260	cellular response to mechanical stimulus	21/2394	79/18866	0.00065361	0.0455566	0.0396753	GCLC/TLR5/NFKB1/CNN2/MAPK8/ATP1A1/MAP3K1/BCL10/GOT1/TNFRSF10B/HABP4/CYBA/HDAC4/CASP8/IL13/WNT11/MMP7/MAPK3/TLR7/PTGS2/CASP5	21
BP	GO:0046890	regulation of lipid biosynthetic process	43/2394	207/18866	0.00069822	0.0481311	0.0419174	CYP27B1/NR1H4/PRKAA2/NR1H3/C3/MTOR/NFKB1/NFYB/DGKQ/APOA1/MVK/ACACB/TRIB3/ATP1A1/CREBL2/LPGAT1/AKR1C3/MID1IP1/H6PD/SCAP/SIRT3/ACADVL/HMGCS1/PLA2G6/SCARB1/SP1/SREBF1/SIRT1/TNF/FAM3A/CGA/NFYA/ABCD1/SNAI1/DHCR7/SMPD2/APOB/PDGFA/PTGS2/ADIPOR1/IDH1/PDK4/ADIPOR2	43
BP	GO:0010948	negative regulation of cell cycle process	67/2394	359/18866	0.000710461	0.0484426	0.0421887	RINT1/CDC14B/MDM4/PPP1R10/FBXO5/CBX3/RAD21/KANK2/BTN2A2/CDK6/HLA-G/CTDSP1/E2F1/BMP4/HSP90AB1/CDK5RAP2/ZFP36L2/PSMD1/UXT/PSMD11/APC/PCNA/CARM1/AURKAIP1/RAD51/CTDSP2/PSMD9/PRMT1/RBM14/CDKN2A/PSMB7/NDC80/PTEN/NBN/NAE1/PSMC3/MIIP/CDK2/MOS/TNKS/GPNMB/CDKN1B/AVEN/MAD1L1/TOM1L2/E2F4/EED/EP300/GIGYF2/ZFP36L1/MYO16/BUB1B/OVOL1/DACT1/PSMG2/GML/CCND1/TERF1/PSMD6/CUL1/NUBP1/CDK5RAP3/UIMC1/RIPK1/PLK2/ZNF207/B…	67
BP	GO:0006520	cellular amino acid metabolic process	64/2394	340/18866	0.000734283	0.0495286	0.0431345	GPT/NR1H4/AMT/GCLC/CLN3/HNMT/PPA2/SCLY/DLD/CSAD/BPHL/TYR/BLMH/ACADSB/AASS/PSMD1/PSMD11/OAZ3/IVD/PHGDH/ALDH8A1/GLYAT/GOT1/FTCD/AGXT/PSMD9/PIPOX/MTHFD2L/EEF1E1/DPYS/PSMB7/GGT5/BCKDK/AIMP2/PSMC3/MSRA/PARK7/NOX4/HARS2/THAP4/GOT2/DPEP1/ENOSF1/IDO1/TH/PPA1/SLC25A21/GSS/SEPHS2/DARS2/PSMD6/MCCC2/BCAT1/GFPT2/TAT/ATP2B4/WARS2/ALDH18A1/PTS/CTPS2/MPST/ALDH5A1/CDO1/MCCC1	64
CC	GO:0005667	transcription regulator complex	83/2442	413/19559	6.54091e-06	0.00478795	0.0042275	GTF2F2/RUNX3/TAF7/MED4/TAF1B/HIPK2/NFATC4/NCOR1/NR1H3/SNAPC4/RXRB/SKIL/E2F5/BEX1/SUB1/RELA/ATF7IP/C1D/NFYB/E2F1/LIN37/CDX2/RFXAP/GATA6/CARM1/SMAD5/RARG/ASCL3/SSBP3/RBM14/SNAPC3/NR6A1/PRDM10/MED27/ATF1/TEAD1/TCF7L1/SP1/CDK2/CEBPA/ATF6B/HCLS1/TRIP4/NFATC1/SMAD4/E2F3/POU2F1/SMAD9/RCOR1/HDAC4/SP3/TBL1XR1/ASCC3/E2F4/CHD4/LMO2/EP300/NFYA/ARNT/ZBTB7A/TRRAP/SATB2/TAF2/CCND1/GATAD2A/SNAPC1/HAND2/E2F2/HOXA…	83
CC	GO:0097733	photoreceptor cell cilium	30/2442	117/19559	7.85944e-05	0.0287656	0.0253984	RPGR/SAG/CETN2/PTPRK/IFT57/SHANK2/SPATA7/RCVRN/MAP1B/IFT20/PHLPP2/GNAT1/GNAT3/ATP8A2/CEP290/RHO/CEP250/GUCY2F/GUCY2D/CNGB3/SPTBN5/GUCA1B/MAK/RPGRIP1L/OCRL/MYO7A/IFT122/CNGA1/USH2A/PDE6A	30
CC	GO:0005635	nuclear envelope	86/2442	473/19559	0.000197184	0.0481129	0.0424811	YEATS4/BNIP1/ERN1/IL15RA/DNASE1/TMEM97/SORL1/CBX3/PGRMC2/CETN2/RNF6/P2RX6/P2RX7/APEH/MPL/NXT1/MTOR/AHCTF1/PRKCZ/IPO9/PHF8/NUP210/XPO7/RAC2/AKIRIN1/SUMO1/GATA6/EI24/MX2/VAPA/SDCBP/LTC4S/FBXW11/CLCC1/TMX4/SCRN1/CETN3/SYNE1/CYBB/GHRHR/NUP54/DHRS2/SREBF1/FAM169A/GUCY2F/GUCY2D/RNF43/TNKS/BNIP2/TUBB/SIRT1/PRKG2/C12orf43/AGFG1/MAD1L1/WDFY3/TNKS2/CACYBP/BRAP/UTP18/MAPK3/RRM1/RAB40B/DHCR7/FAF1/CCND1/TMEM4…	86
MF	GO:0004722	protein serine/threonine phosphatase activity	25/2411	75/18352	5.59387e-06	0.00653364	0.00608848	CDC14B/LRRC40/PPP1CA/PPA2/PPP4C/CTDSP1/PHLPP2/PPP1CB/CTDP1/PPP6C/CTDSP2/PTEN/RPAP2/PPM1B/LCK/DUSP4/PPP3CC/PPP5C/MYH3/PPM1A/MTMR6/MTMR3/PPP2CB/CYCS/CDC14A	25

## Sheet: Sheet2
ONTOLOGY	ID	Description	GeneRatio	BgRatio	pvalue	p.adjust	qvalue	geneID	Count
BP	GO:0048545	response to steroid hormone	79/2394	346/18866	1.06104e-07	0.000665589	0.000579662	TAF7/NCOR1/UFM1/NTRK3/CBX3/PGRMC2/AIFM1/AANAT/RNF6/NR1H3/RXRB/KANK2/HNMT/NEFL/STRN3/RELA/CLDN1/EIF4E/BMP4/SMARCA4/NCOA1/APOA2/ZFP36L2/EIF4EBP1/CRY1/ATP1A1/PFKFB1/SLIT2/PCNA/CARM1/AKR1C3/GOT1/AGXT/SAFB/UBE2L3/RWDD1/PAM/CYBB/GHRHR/UBA5/SREBF1/PARK7/LATS1/TRIP4/SIRT1/CYBA/FOSL1/S100B/TNF/CALCOCO1/EP300/CYP7B1/ZFP36L1/TH/ZBTB7A/PPP5C/HSD3B1/CCND1/ESR1/ABHD2/OR51E2/HSD3B2/CRY2/TAT/HTR1B/PHB/PMEPA1/BCL…	79
BP	GO:0048511	rhythmic process	69/2394	305/18866	9.50808e-07	0.00298221	0.00259721	ATG7/NCOR1/NTRK3/CBX3/AANAT/PRKAA2/NR1H3/PPP1CA/RORA/MTOR/ENOX2/HTR7/SUV39H1/CHRNB2/NCOA1/MAPK8/METTL3/CRY1/SLIT2/HAS2/PPP1CB/MAGED1/PCNA/KCNA2/MAP2K6/MYCBP2/FBXW11/USP7/ID2/PAM/RBM4B/PTEN/BTRC/PER2/AGRP/USP9X/GHRHR/SP1/SREBF1/TNFRSF11A/OPRL1/PIWIL2/KDM5C/RORB/SIRT1/NLGN1/SERPINE1/NFKB2/EP300/NFYA/HNRNPR/MMP7/SRRD/TH/NR2F6/ESR1/KDM2A/RORC/CRY2/MTA1/THRAP3/CUL4A/ROCK2/NKX2-1/MSTN/TOP1/HDAC2/HAS1/H…	69
BP	GO:0030522	intracellular receptor signaling pathway	60/2394	265/18866	4.61241e-06	0.0062774	0.00546699	TAF7/NCOR1/NR2F2/UFM1/CYP27B1/NR1H4/RNF6/NR1H3/RXRB/KANK2/NLRX1/STRN3/RORA/RELA/ALOXE3/RNF34/NPLOC4/RNF125/SMARCA4/C1QBP/NCOA1/TNFAIP3/CRY1/UBE2N/CARM1/MAP2K6/AKR1C3/RARG/SAFB/TBX1/RWDD1/NR6A1/PIM1/GHRHR/UBA5/SREBF1/PARK7/LATS1/TRIP4/RORB/SIRT1/CASP8/CALCOCO1/EP300/DHX58/CYP7B1/ARNT/ZBTB7A/UBA52/PPP5C/ESR1/KLF2/TRAF6/RORC/CRY2/PHB/PMEPA1/KDM3A/UFSP2/LBH	60
BP	GO:0031214	biomineral tissue development	41/2394	163/18866	1.05474e-05	0.00735153	0.00640245	KL/SLC20A1/FBXO5/FGR/CYP27B1/DMP1/P2RX7/LTF/PTH1R/BMP4/TFAP2A/ASGR2/MINPP1/PHEX/TBX1/BMPR1A/IBSP/GPNMB/GPM6B/MATN1/CER1/WNT11/FGF23/GPC3/HEY1/HTN3/S1PR1/BCOR/ACVR2B/ISG15/ROCK2/PTGS2/SLC24A3/ENPP1/MMP13/ALPL/ALOX5/CNNM4/GATA1/DDR2/FBN2	41
BP	GO:0006470	protein dephosphorylation	68/2394	323/18866	1.5238e-05	0.0088772	0.00773115	PPP4R2/CDC25B/HTT/CDC14B/PPP1R10/RPRD1A/SAG/LRRC40/PTPRK/PPP1CA/NCKAP1L/PPA2/MTOR/PPP4C/CTDSP1/PPP1R14D/SYMPK/HSP90AB1/DUSP22/PHLPP2/PTPN18/DUSP9/PPP1CB/PPP2R2A/PPME1/PTPRT/CTDP1/TIPRL/MINPP1/PTP4A2/FBXW11/PPP6C/CTDSP2/LMTK2/PTEN/BTRC/PPP2R2D/NUAK1/PPP1R12A/RPAP2/RCAN3/PPM1B/PTPN12/LCK/SWAP70/TNF/PPP1R16B/MTMR14/DAPP1/DUSP4/PPP3CC/PPP5C/MYH3/CRY2/PTPN13/ROCK2/EYA2/MTM1/PPM1A/MTMR6/MTMR3/PPP2R3A/P…	68
BP	GO:0044262	cellular carbohydrate metabolic process	62/2394	294/18866	3.36411e-05	0.0162331	0.0141374	FBP2/GPT/NCOR1/AVPR1B/B3GNT4/GALK1/CSGALNACT2/PPP1CA/RORA/P2RY1/PTH1R/MTOR/EXT2/DGKQ/GYG2/ACACB/CRY1/PFKFB1/MST1/KHK/HAS2/PPP1CB/GBE1/GOT1/PHKA2/FOXA2/USP7/B4GALT5/IMPA2/PTEN/P2RY6/PER2/PDK2/PYGB/B3GALNT1/SIRT1/HDAC4/NEU2/INPP5B/FAM3A/EP300/GAA/ENOSF1/PLEK/SIRT6/CSGALNACT1/RPE/XYLB/OCRL/RORC/ADIPOR1/GCKR/ENPP1/IDH1/COQ2/PDK4/GCK/MOGAT2/HAS1/PPP1R3A/NDST1/ANGPTL3	62
BP	GO:0016051	carbohydrate biosynthetic process	48/2394	213/18866	4.4998e-05	0.0188182	0.0163887	FBP2/GPT/AVPR1B/B3GNT4/CLTC/CSGALNACT2/PPP1CA/P2RY1/PTH1R/MTOR/EXT2/NFKB1/ALDOB/DGKQ/ST3GAL4/GYG2/CRY1/PFKFB1/TALDO1/MST1/HAS2/PPP1CB/GBE1/GOT1/USP7/B4GALT5/IMPA2/P2RY6/PER2/PDK2/GAPDHS/B3GALNT1/SIRT1/PGAM2/FAM3A/GOT2/EP300/ENO3/PLEK/SLC25A13/CSGALNACT1/GPD1/CHST10/ENPP1/GCK/HAS1/PPP1R3A/NDST1	48
BP	GO:0048732	gland development	85/2394	443/18866	5.54073e-05	0.0197484	0.0171989	FRS2/TWSG1/STRA6/TFCP2L1/RPL30/RELA/CLDN1/STAT5A/RHBDD3/APOA1/BMP4/FOXN1/TYR/NCOA1/TNFAIP3/EDAR/SOSTDC1/MST1/ACO2/GATA6/WT1/BTBD7/PCNA/RARG/UPF2/TBX1/SLC6A3/ID2/PAM/HMGCS1/PTEN/BTRC/BMPR1A/GHRHR/CSNK2A2/CEBPA/HOXA5/TNFRSF11A/LATS1/SMARCC1/RAP1A/SMAD4/HESX1/CDKN1B/SP3/MAD1L1/NOTCH4/HOXD13/TNF/GOT2/WNT11/IGSF3/EPHB3/ARHGAP5/ONECUT2/CYP7B1/CAPN1/TGM2/MAPK3/RPGRIP1L/CCND1/ESR1/PRL/HAND2/SHH/ZBTB1/HRA…	85
BP	GO:1901990	regulation of mitotic cell cycle phase transition	85/2394	448/18866	8.3247e-05	0.0210779	0.0183567	APPL1/CDC25B/RINT1/CLASP1/ANAPC10/CDC14B/MDM4/FBXO5/CETN2/RAD21/KANK2/BTN2A2/CDK6/BRD4/PLK4/DLGAP5/DYNLL1/KLHL18/CTDSP1/E2F1/TM4SF5/CDC16/CDK5RAP2/ZFP36L2/HAUS7/PSMD1/PSMD11/APC/UBE2E1/PCNA/CARM1/CEP290/CTDSP2/PSMD9/PRMT1/UBE2C/CDKN2A/PSMB7/ID2/NDC80/PTEN/NBN/CEP164/VPS4B/BTRC/CEP250/NAE1/PSMC3/MIIP/CDK2/HAUS3/UBE2D1/RAB11A/TUBB/GPNMB/CDKN1B/AVEN/SMARCD3/MEPCE/MAD1L1/HSP90AA1/E2F4/EP300/CEP192/OD…	85
BP	GO:0043401	steroid hormone mediated signaling pathway	34/2394	139/18866	0.000104831	0.0224436	0.0195461	TAF7/NCOR1/UFM1/PGRMC2/RNF6/RXRB/KANK2/STRN3/BMP4/SMARCA4/CRY1/CARM1/SAFB/RWDD1/GHRHR/UBA5/PARK7/LATS1/TRIP4/SIRT1/CALCOCO1/EP300/CYP7B1/ZBTB7A/PPP5C/ESR1/ABHD2/OR51E2/CRY2/PHB/PMEPA1/KDM3A/UFSP2/LBH	34
BP	GO:0045930	negative regulation of mitotic cell cycle	66/2394	341/18866	0.000278226	0.036058	0.0314029	RINT1/CDC14B/MDM4/PPP1R10/FBXO5/RAD21/KANK2/TIPIN/BTN2A2/CDK6/CTDSP1/E2F1/BMP4/E4F1/CDK5RAP2/ZFP36L2/PSMD1/PSMD11/APC/PCNA/CARM1/AURKAIP1/CTDSP2/PSMD9/PRMT1/CDKN2A/PSMB7/NDC80/PTEN/NBN/BTG1/NAE1/PSMC3/MIIP/CDK2/TNKS/GPNMB/CDKN1B/MUS81/AVEN/MAD1L1/TOM1L2/E2F4/TNF/EP300/GIGYF2/ZFP36L1/ANGEL2/MYO16/BUB1B/OVOL1/DACT1/PSMG2/GML/CCND1/PSMD6/HRAS/BCL2L1/CUL1/CDK5RAP3/RIPK1/PLK2/ABL1/ZNF207/CDC14A/MSH2	66
BP	GO:0001755	neural crest cell migration	17/2394	56/18866	0.000397841	0.0374187	0.032588	BMP4/SEMA3B/NRTN/SEMA4C/TBX1/CORO1C/SEMA6D/FOLR1/RET/SEMA7A/SEMA4F/HAND2/SHH/SOX10/SMO/ZEB2/SEMA5A	17
BP	GO:0002456	T cell mediated immunity	26/2394	104/18866	0.000453068	0.0390195	0.0339821	LILRB1/P2RX7/HLA-G/PRF1/PRKCZ/MR1/NLRP3/CD70/DUSP22/SLC11A1/IL12RB1/CD1D/TNFSF4/CD8A/CCR2/HPRT1/BTN3A3/GNL1/IL1R1/RFTN1/FCGR2B/AZGP1/TRAF6/ZBTB1/CD1E/IL18	26
BP	GO:0051591	response to cAMP	24/2394	94/18866	0.000531429	0.0406543	0.0354059	FDX1/AANAT/KCNE1/RELA/DUOX2/DGKQ/TYR/PFKFB1/WT1/SLC26A3/CARM1/AGXT/SLC6A3/HCN4/THBD/RAPGEF3/SREBF1/NOX4/RAP1A/FOSL1/ZFP36L1/GPD1/KCNQ1/CDO1	24
BP	GO:1901654	response to ketone	42/2394	200/18866	0.000635257	0.0452837	0.0394376	NTRK3/CBX3/AIFM1/FDX1/AANAT/PRKAA2/LARP1/NR1H3/KIF1B/NEFL/RELA/CLDN1/GNAI1/EIF4E/NASP/NCOA1/EIF4EBP1/SLIT2/PCNA/AKR1C3/TNFSF4/RWDD1/P2RY6/CYBB/SREBF1/PARK7/SIRT1/CYBA/FOSL1/GOLPH3/HOXD13/TH/HSD3B1/CCND1/ABHD2/KLF2/HSD3B2/CCR7/ROCK2/BCL2L1/MSTN/SOX10	42
CC	GO:0005667	transcription regulator complex	83/2442	413/19559	6.54091e-06	0.00478795	0.0042275	GTF2F2/RUNX3/TAF7/MED4/TAF1B/HIPK2/NFATC4/NCOR1/NR1H3/SNAPC4/RXRB/SKIL/E2F5/BEX1/SUB1/RELA/ATF7IP/C1D/NFYB/E2F1/LIN37/CDX2/RFXAP/GATA6/CARM1/SMAD5/RARG/ASCL3/SSBP3/RBM14/SNAPC3/NR6A1/PRDM10/MED27/ATF1/TEAD1/TCF7L1/SP1/CDK2/CEBPA/ATF6B/HCLS1/TRIP4/NFATC1/SMAD4/E2F3/POU2F1/SMAD9/RCOR1/HDAC4/SP3/TBL1XR1/ASCC3/E2F4/CHD4/LMO2/EP300/NFYA/ARNT/ZBTB7A/TRRAP/SATB2/TAF2/CCND1/GATAD2A/SNAPC1/HAND2/E2F2/HOXA…	83
CC	GO:0097733	photoreceptor cell cilium	30/2442	117/19559	7.85944e-05	0.0287656	0.0253984	RPGR/SAG/CETN2/PTPRK/IFT57/SHANK2/SPATA7/RCVRN/MAP1B/IFT20/PHLPP2/GNAT1/GNAT3/ATP8A2/CEP290/RHO/CEP250/GUCY2F/GUCY2D/CNGB3/SPTBN5/GUCA1B/MAK/RPGRIP1L/OCRL/MYO7A/IFT122/CNGA1/USH2A/PDE6A	30
CC	GO:0005635	nuclear envelope	86/2442	473/19559	0.000197184	0.0481129	0.0424811	YEATS4/BNIP1/ERN1/IL15RA/DNASE1/TMEM97/SORL1/CBX3/PGRMC2/CETN2/RNF6/P2RX6/P2RX7/APEH/MPL/NXT1/MTOR/AHCTF1/PRKCZ/IPO9/PHF8/NUP210/XPO7/RAC2/AKIRIN1/SUMO1/GATA6/EI24/MX2/VAPA/SDCBP/LTC4S/FBXW11/CLCC1/TMX4/SCRN1/CETN3/SYNE1/CYBB/GHRHR/NUP54/DHRS2/SREBF1/FAM169A/GUCY2F/GUCY2D/RNF43/TNKS/BNIP2/TUBB/SIRT1/PRKG2/C12orf43/AGFG1/MAD1L1/WDFY3/TNKS2/CACYBP/BRAP/UTP18/MAPK3/RRM1/RAB40B/DHCR7/FAF1/CCND1/TMEM4…	86
MF	GO:0004722	protein serine/threonine phosphatase activity	25/2411	75/18352	5.59387e-06	0.00653364	0.00608848	CDC14B/LRRC40/PPP1CA/PPA2/PPP4C/CTDSP1/PHLPP2/PPP1CB/CTDP1/PPP6C/CTDSP2/PTEN/RPAP2/PPM1B/LCK/DUSP4/PPP3CC/PPP5C/MYH3/PPM1A/MTMR6/MTMR3/PPP2CB/CYCS/CDC14A	25
