# Supplementary material for: General Transcription Factor IIF Polypeptide 2: A Novel Therapeutic Target for Depression Identified Using an Integrated Bioinformatic Analysis
Source: Front Aging Neurosci. 2022 May 27;14:918217. doi: 10.3389/fnagi.2022.918217 (PMC9197343; doi:10.3389/fnagi.2022.918217)
Supplement: Supplementary file 8 [file Table_7.xlsx]

## Sheet: ALL
ID	Description	GeneRatio	BgRatio	pvalue	p.adjust	qvalue	geneID	Count
hsa04218	Cellular senescence	45/1237	156/8105	9.43713e-06	0.00310482	0.00277154	HIPK2/NFATC4/E2F5/PPP1CA/CDK6/HLA-G/TRPV4/RELA/MTOR/NFKB1/E2F1/LIN37/CACNA1D/ZFP36L2/EIF4EBP1/PPP1CB/RHEB/MAP2K6/MRAS/FBXW11/CDKN2A/PTEN/NBN/BTRC/CDK2/NFATC1/E2F3/SIRT1/FOXM1/VDAC3/E2F4/SERPINE1/ZFP36L1/CAPN1/PPP3CC/MAPK3/CCND1/ATR/E2F2/HRAS/SQSTM1/CALML4/CCND3/TSC1/PIK3CB	45
hsa04120	Ubiquitin mediated proteolysis	36/1237	140/8105	0.000838597	0.137949	0.123141	ANAPC10/WWP1/HERC2/UBE2O/UBA3/UBE2D2/UBOX5/CUL5/CDC16/UBE2E1/UBE2N/UBE4B/MAP3K1/FBXW11/PIAS4/UBE2G2/UBE2C/UBE2L3/SOCS3/KLHL9/BTRC/UBE2D1/UBA2/DDB2/UBE2M/UBA52/DET1/HERC4/TRAF6/CUL4A/CUL1/SMURF1/PPIL2/HUWE1/RNF7/CBLC	36
hsa05169	Epstein-Barr virus infection	46/1237	202/8105	0.0027697	0.236433	0.211053	RUNX3/CD19/STAT2/TAP2/NFKBIB/CDK6/HLA-G/RELA/OAS3/NFKB1/E2F1/TNFAIP3/MAPK8/PSMD1/NFKBIE/PSMD11/MAP2K6/MAP2K7/USP7/PSMC3/CDK2/IFNA10/E2F3/CDKN1B/DDB2/ADRM1/CASP8/TNF/NFKB2/TRAF5/SAP30L/CCND1/TRAF6/PSMD6/E2F2/ISG15/BCL2L11/CD3D/HLA-DQB1/RIPK1/LYN/HDAC2/TYK2/CCND3/CYCS/PIK3CB	46
hsa04350	TGF-beta signaling pathway	25/1237	94/8105	0.00304628	0.236433	0.211053	E2F5/BMP4/FMOD/GDF5/INHBB/SMAD5/RPS6KB1/ID2/BMPR1A/SP1/LTBP1/SMAD4/RPS6KB2/SMAD9/FST/E2F4/TNF/EP300/MAPK3/ACVR2B/TGIF2/CUL1/SMURF1/PPP2CB/CHRD	25
hsa05212	Pancreatic cancer	21/1237	76/8105	0.00389861	0.236433	0.211053	CDK6/RELA/MTOR/NFKB1/E2F1/MAPK8/ARHGEF6/RAC2/RAD51/CDKN2A/RPS6KB1/SMAD4/E2F3/RPS6KB2/DDB2/MAPK3/CCND1/E2F2/BCL2L1/RALA/PIK3CB	21
hsa01210	2-Oxocarboxylic acid metabolism	8/1237	19/8105	0.0045086	0.236433	0.211053	GPT/ACO1/ACO2/GOT1/GOT2/IDH3G/BCAT1/IDH1	8
hsa05166	Human T-cell leukemia virus 1 infection	48/1237	219/8105	0.00503048	0.236433	0.211053	NFATC4/ANAPC10/IL15RA/HLA-G/RELA/VAC14/IL2/STAT5A/NFKB1/NFYB/E2F1/ADCY9/CDC16/TLN1/MAPK8/MAP3K1/CDKN2A/PTEN/CDK2/ATF6B/NFATC1/SMAD4/E2F3/LCK/FOSL1/MAD1L1/VDAC3/TNF/IL1R1/NFKB2/EP300/MMP7/PPP3CC/BUB1B/MAPK3/TRRAP/CCND1/ATR/E2F2/HRAS/CRTC3/BCL2L1/CD3D/HLA-DQB1/TCF3/CCND3/TLN2/PIK3CB	48
hsa04917	Prolactin signaling pathway	19/1237	70/8105	0.00723955	0.261181	0.233145	RELA/STAT5A/CISH/NFKB1/MAPK8/SOS1/SOCS7/SOCS3/TNFRSF11A/SOCS6/CGA/MAPK3/TH/CCND1/ESR1/PRL/HRAS/GCK/PIK3CB	19
hsa04744	Phototransduction	10/1237	29/8105	0.00827371	0.261181	0.233145	SAG/RCVRN/GNAT1/RHO/GUCY2F/GUCY2D/GUCA1B/CNGA1/CALML4/PDE6A	10
hsa05134	Legionellosis	16/1237	57/8105	0.00938763	0.261181	0.233145	C3/RELA/TLR5/SAR1B/NFKB1/CASP7/CASP8/TNF/NFKB2/RAB1A/CLK4/HSPA6/CLK1/CYCS/IL18/VCP	16
hsa05222	Small cell lung cancer	23/1237	92/8105	0.00974025	0.261181	0.233145	RXRB/CDK6/RELA/NFKB1/E2F1/COL4A3/LAMC3/PTEN/CDK2/LAMB3/E2F3/CDKN1B/DDB2/LAMA4/TRAF5/PTK2/CCND1/TRAF6/E2F2/BCL2L1/PTGS2/CYCS/PIK3CB	23
hsa04110	Cell cycle	29/1237	124/8105	0.0107115	0.261181	0.233145	CDC25B/ANAPC10/CDC14B/RAD21/E2F5/CDK6/E2F1/CDC16/PCNA/PKMYT1/CDKN2A/STAG2/CDK2/SMAD4/E2F3/CDKN1B/MAD1L1/E2F4/EP300/BUB1B/CCND1/ATR/E2F2/CUL1/HDAC2/ABL1/CCND3/MCM4/CDC14A	29
hsa01522	Endocrine resistance	24/1237	98/8105	0.0109109	0.261181	0.233145	NCOR1/MTOR/E2F1/ADCY9/MAPK8/SOS1/MMP2/CARM1/CDKN2A/RPS6KB1/SP1/GNAS/E2F3/RPS6KB2/CDKN1B/NOTCH4/JAG2/MAPK3/PTK2/CCND1/ESR1/E2F2/HRAS/PIK3CB	24
hsa04066	HIF-1 signaling pathway	26/1237	109/8105	0.0117463	0.261181	0.233145	RELA/MTOR/NFKB1/ALDOB/EIF4E/ANGPT4/EIF4EBP1/RPS6KB1/EGLN3/CYBB/MKNK1/EIF4E2/RPS6KB2/CDKN1B/PFKL/MKNK2/SERPINE1/EP300/EGLN1/ENO3/ARNT/MAPK3/PLCG1/TIMP1/RPS6/PIK3CB	26
hsa05130	Pathogenic Escherichia coli infection	42/1237	197/8105	0.013416	0.261181	0.233145	MYH10/LPAR2/NFKBIB/NCKAP1L/MYO1F/RELA/ABCF2/CLDN1/TLR5/NFKB1/NLRP3/MAPK8/WIPF2/ABI1/MYH14/LPAR1/TNFRSF10B/WASL/TUBB1/LPAR4/CASP7/CLDN6/CLDN8/HCLS1/TUBB/TUBB2A/CASP8/TNF/IL1R1/MAPK3/ARPC4/RAB1A/CLDN15/TRAF6/CASP4/ROCK2/WASF1/RIPK1/ABL1/CYCS/IL18/GNA13	42
hsa04710	Circadian rhythm	10/1237	31/8105	0.0137504	0.261181	0.233145	PRKAA2/RORA/CRY1/FBXW11/BTRC/PER2/RORB/RORC/CRY2/CUL1	10
hsa00601	Glycosphingolipid biosynthesis - lacto and neolacto series	9/1237	27/8105	0.0152482	0.261181	0.233145	B3GNT4/ST3GAL4/FUT5/FUT6/B3GALNT1/GCNT2/B4GALT4/ST8SIA1/B4GALT3	9
hsa04141	Protein processing in endoplasmic reticulum	37/1237	171/8105	0.0155415	0.261181	0.233145	ERN1/LMAN1L/UBE2D2/SAR1B/NPLOC4/HSP90AB1/MAPK8/MAP3K5/SEC31B/SEC61A2/SSR3/PLAA/DNAJC3/SIL1/ERP29/SEC62/UBE4B/MAP2K7/SEC61B/DNAJC10/UBE2G2/BAG1/UBE2D1/CRYAA/ATF6B/MOGS/HSP90AA1/MAN1B1/SEC61A1/CAPN1/SEC23A/PREB/HSPA6/CUL1/HSPH1/UBQLN3/VCP	37
hsa04659	Th17 cell differentiation	25/1237	107/8105	0.017183	0.261181	0.233145	RXRB/NFKBIB/RORA/RELA/IL2/MTOR/STAT5A/NFKB1/HSP90AB1/MAPK8/NFKBIE/IL12RB1/NFATC1/SMAD4/LCK/HSP90AA1/IL1R1/IL4R/PPP3CC/MAPK3/RORC/PLCG1/CD3D/HLA-DQB1/TYK2	25
hsa05220	Chronic myeloid leukemia	19/1237	76/8105	0.0177731	0.261181	0.233145	CDK6/RELA/STAT5A/NFKB1/E2F1/SOS1/CDKN2A/SMAD4/E2F3/CDKN1B/DDB2/MAPK3/CCND1/E2F2/HRAS/BCL2L1/HDAC2/ABL1/PIK3CB	19
hsa04630	JAK-STAT signaling pathway	35/1237	162/8105	0.0186489	0.261181	0.233145	IL15RA/STAT2/IL2/MPL/MTOR/STAT5A/CISH/STAM2/SOS1/IL12RB1/SOCS7/PIAS4/STAT4/SOCS3/PIM1/CSF3R/IFNA10/LIFR/IL3/SOCS6/IL13/IL4R/EP300/OSM/EPOR/CCND1/IL7/PRL/HRAS/BCL2L1/PDGFA/CSF3/TYK2/CCND3/PIK3CB	35
hsa04662	B cell receptor signaling pathway	20/1237	82/8105	0.0198907	0.261181	0.233145	CD19/LILRB1/NFKBIB/LILRB3/RELA/NFKB1/RAC2/NFKBIE/SOS1/BCL10/VAV3/NFATC1/CD79A/DAPP1/PPP3CC/MAPK3/FCGR2B/HRAS/LYN/PIK3CB	20
hsa05218	Melanoma	18/1237	72/8105	0.0206965	0.261181	0.233145	CDK6/MITF/E2F1/FGF20/FGF21/FGF3/CDKN2A/PTEN/FGF9/E2F3/DDB2/FGF23/MAPK3/CCND1/E2F2/HRAS/PDGFA/PIK3CB	18
hsa05223	Non-small cell lung cancer	18/1237	72/8105	0.0206965	0.261181	0.233145	RXRB/CDK6/STAT5A/E2F1/SOS1/CDKN2A/E2F3/DDB2/RET/EML4/MAPK3/KIF5A/CCND1/E2F2/HRAS/KIF5C/PLCG1/PIK3CB	18
hsa05221	Acute myeloid leukemia	17/1237	67/8105	0.0209781	0.261181	0.233145	RELA/MTOR/STAT5A/NFKB1/EIF4EBP1/SOS1/RPS6KB1/PIM1/PER2/TCF7L1/CEBPA/RPS6KB2/IL3/MAPK3/CCND1/HRAS/PIK3CB	17
hsa05224	Breast cancer	32/1237	147/8105	0.0214275	0.261181	0.233145	FZD1/CDK6/MTOR/DVL1/E2F1/NCOA1/FGF20/FGF21/SOS1/APC/FGF3/WNT5B/RPS6KB1/PTEN/FGF9/TCF7L1/SP1/E2F3/RPS6KB2/DDB2/NOTCH4/NFKB2/WNT11/FGF23/JAG2/MAPK3/HEY1/CCND1/ESR1/E2F2/HRAS/PIK3CB	32
hsa04910	Insulin signaling pathway	30/1237	137/8105	0.02348	0.261181	0.233145	FBP2/PRKAA2/PPP1CA/MTOR/PRKCZ/EIF4E/ACACB/MAPK8/EIF4EBP1/SOS1/PDE3B/PPP1CB/RHEB/PHKA2/RPS6KB1/SOCS3/MKNK1/SREBF1/PYGB/EIF4E2/RPS6KB2/MKNK2/MAPK3/HRAS/CALML4/RPS6/GCK/PPP1R3A/TSC1/PIK3CB	30
hsa04115	p53 signaling pathway	18/1237	73/8105	0.0236799	0.261181	0.233145	MDM4/CDK6/EI24/TP53I3/CDKN2A/CD82/TNFRSF10B/PTEN/CDK2/TP73/DDB2/CASP8/SERPINE1/CCND1/ATR/BCL2L1/CCND3/CYCS	18
hsa05165	Human papillomavirus infection	64/1237	331/8105	0.0238231	0.261181	0.233145	STAT2/FZD1/CDK6/HLA-G/RELA/MTOR/DVL1/PRKCZ/NFKB1/E2F1/ITGA10/EIF4EBP1/VWF/SOS1/COL9A3/APC/PPP2R2A/RHEB/MX2/ATP6V1H/OASL/COL4A3/ATP6V1G1/LAMC3/WNT5B/RPS6KB1/PTEN/PPP2R2D/TCF7L1/CDK2/GNAS/LAMB3/IFNA10/TNR/IBSP/RPS6KB2/CDKN1B/PARD6A/LAMA4/NOTCH4/CASP8/TNF/WNT11/CHD4/EP300/RFNG/MAPK3/HEY1/PTK2/ITGA8/CCND1/ITGA4/ATR/HRAS/ISG15/PTGS2/PPP2R3A/PPP2CB/HDAC2/TYK2/CCND3/PARD3/TSC1/PIK3CB	64
hsa00520	Amino sugar and nucleotide sugar metabolism	13/1237	48/8105	0.0244423	0.261181	0.233145	CHIA/GALK1/GNPDA1/GMDS/UAP1L1/UAP1/HEXA/UXS1/CMAS/GFPT2/CYB5R3/RENBP/GCK	13
hsa04211	Longevity regulating pathway	21/1237	89/8105	0.024726	0.261181	0.233145	APPL1/KL/PRKAA2/RELA/MTOR/NFKB1/EIF4E/ADCY9/EIF4EBP1/RHEB/RPS6KB1/ATF6B/EIF4E2/RPS6KB2/SIRT1/CAMKK2/HRAS/ADIPOR1/ADIPOR2/TSC1/PIK3CB	21
hsa01200	Carbon metabolism	26/1237	116/8105	0.0254036	0.261181	0.233145	FBP2/GPT/RPIA/AMT/ADPGK/DLD/ALDOB/ACO1/TALDO1/ACO2/PHGDH/SDHD/GOT1/H6PD/AGXT/SUCLA2/PGAM2/PFKL/PCCA/GOT2/ENO3/RPE/IDH3G/SDHB/IDH1/GCK	26
hsa05162	Measles	30/1237	139/8105	0.028237	0.265472	0.236975	STAT2/NFKBIB/CDK6/RELA/IL2/OAS3/STAT5A/NFKB1/TNFAIP3/MAPK8/MX2/CDK2/CSNK2A2/TP73/IFNA10/CDKN1B/CASP8/CLEC4M/FCGR2B/CCND1/TRAF6/BCL2L1/HSPA6/TLR7/CD3D/ADAR/TYK2/CCND3/CYCS/PIK3CB	30
hsa05418	Fluid shear stress and atherosclerosis	30/1237	139/8105	0.028237	0.265472	0.236975	PRKAA2/TRPV4/RELA/PRKCZ/NFKB1/GSTA3/BMP4/HSP90AB1/MAPK8/MAP3K5/RAC2/MMP2/SUMO1/MAP2K6/MAP2K7/PIAS4/THBD/BMPR1A/CYBA/HSP90AA1/TNF/IL1R1/PTK2/SUMO3/ACVR2B/KLF2/PDGFA/SQSTM1/CALML4/PIK3CB	30
hsa04380	Osteoclast differentiation	28/1237	128/8105	0.0282726	0.265472	0.236975	STAT2/LILRB1/LILRB3/RELA/MITF/NFKB1/MAPK8/MAP2K6/FCGR3B/MAP2K7/SOCS3/TNFRSF11A/NFATC1/CYBA/LCK/FOSL1/SIRPG/TNF/IL1R1/NFKB2/PPP3CC/MAPK3/FCGR2B/TRAF6/CTSK/SQSTM1/TYK2/PIK3CB	28
hsa05161	Hepatitis B	34/1237	162/8105	0.030074	0.265472	0.236975	NFATC4/STAT2/RELA/HSPG2/STAT5A/NFKB1/E2F1/MAPK8/SOS1/PCNA/MAP2K6/MAP3K1/MAP2K7/STAT4/BIRC5/CASP10/CDK2/IFNA10/ATF6B/NFATC1/SMAD4/E2F3/DDB2/VDAC3/CASP8/TNF/EP300/MAPK3/TRAF6/E2F2/HRAS/TYK2/CYCS/PIK3CB	34
hsa04622	RIG-I-like receptor signaling pathway	17/1237	70/8105	0.0314661	0.265472	0.236975	AZI2/NLRX1/NFKBIB/RELA/NFKB1/RNF125/MAPK8/MAP3K1/TBKBP1/CASP10/IFNA10/CASP8/TNF/DHX58/TRAF6/ISG15/RIPK1	17
hsa05160	Hepatitis C	33/1237	157/8105	0.0316131	0.265472	0.236975	STAT2/NR1H3/CDK6/RELA/OAS3/CLDN1/NFKB1/E2F1/SOS1/PPP2R2A/MX2/EIF3E/SOCS3/SCARB1/PPP2R2D/CDK2/CLDN6/CLDN8/IFNA10/E2F3/CASP8/TNF/MAPK3/CCND1/CLDN15/TRAF6/E2F2/HRAS/PPP2CB/RIPK1/TYK2/CYCS/PIK3CB	33
hsa04151	PI3K-Akt signaling pathway	67/1237	354/8105	0.0322612	0.265472	0.236975	CD19/PRKAA2/LPAR2/CDK6/RELA/IL2/MTOR/NFKB1/EIF4E/ITGA10/ANGPT4/HSP90AB1/FGF20/EIF4EBP1/FGF21/VWF/SOS1/PHLPP2/COL9A3/PPP2R2A/RHEB/COL4A3/FGF3/SGK2/LAMC3/RPS6KB1/LPAR1/PTEN/FGF9/PPP2R2D/CSF3R/LPAR4/CDK2/LAMB3/IFNA10/ATF6B/TNR/IBSP/EIF4E2/RPS6KB2/IL3/CDKN1B/TCL1A/LAMA4/HSP90AA1/IL4R/FGF23/OSM/MAPK3/PTK2/ITGA8/EPOR/CCND1/IL7/PRL/ITGA4/HRAS/BCL2L1/PDGFA/BCL2L11/PPP2R3A/CSF3/PPP2CB/RPS6/CCND3/TSC1/PIK3…	67
hsa05210	Colorectal cancer	20/1237	86/8105	0.0322762	0.265472	0.236975	APPL1/MTOR/MAPK8/RAC2/SOS1/APC/RPS6KB1/BIRC5/TCF7L1/SMAD4/RPS6KB2/DDB2/MAPK3/CCND1/HRAS/BCL2L11/CYCS/MSH2/RALA/PIK3CB	20
hsa04658	Th1 and Th2 cell differentiation	21/1237	92/8105	0.0347112	0.278537	0.248638	RUNX3/NFKBIB/RELA/IL2/STAT5A/NFKB1/MAPK8/NFKBIE/IL12RB1/STAT4/NFATC1/LCK/IL13/IL4R/PPP3CC/JAG2/MAPK3/PLCG1/CD3D/HLA-DQB1/TYK2	21
hsa04260	Cardiac muscle contraction	20/1237	87/8105	0.0361187	0.28293	0.252559	CACNA1D/TPM2/CACNB4/ATP1A1/TPM4/UQCRB/COX4I1/CACNB2/MYL4/ASPH/HRC/COX7B/CACNG4/MYL2/ATP1B3/TNNC1/UQCRC1/CACNG1/COX5B/COX7A2	20
hsa05231	Choline metabolism in cancer	22/1237	98/8105	0.037005	0.283132	0.252739	CHKA/MTOR/DGKQ/MAPK8/EIF4EBP1/RAC2/SOS1/RHEB/RPS6KB1/DGKG/SP1/RPS6KB2/SLC22A5/PCYT1B/MAPK3/HRAS/PLCG1/WASF1/PCYT1A/PDGFA/TSC1/PIK3CB	22
hsa04934	Cushing syndrome	32/1237	155/8105	0.0423849	0.316005	0.282084	AIPL1/FZD1/MC2R/CDK6/DVL1/GNAI1/E2F1/ADCY9/CACNA1D/ASH2L/APC/WNT5B/CDKN2A/CRHR2/SCARB1/TCF7L1/SP1/CDK2/GNAS/ATF6B/RAP1A/E2F3/CDKN1B/WNT11/CACNA1G/ARNT/MAPK3/HSD3B1/CCND1/HSD3B2/E2F2/PBX1	32
hsa04932	Non-alcoholic fatty liver disease	31/1237	150/8105	0.0446338	0.316005	0.282084	ERN1/PRKAA2/NR1H3/RELA/NDUFA5/NFKB1/MAPK8/MAP3K5/SDHD/UQCRB/SOCS3/NDUFS2/CEBPA/CASP7/SREBF1/COX4I1/CASP8/TNF/NDUFA6/NDUFS1/NDUFB7/COX7B/SDHB/BCL2L11/ADIPOR1/CYCS/ADIPOR2/UQCRC1/PIK3CB/COX5B/COX7A2	31
hsa05235	PD-L1 expression and PD-1 checkpoint pathway in cancer	20/1237	89/8105	0.0447996	0.316005	0.282084	NFKBIB/RELA/MTOR/NFKB1/NFKBIE/MAP2K6/RPS6KB1/PTEN/CSNK2A2/NFATC1/RPS6KB2/LCK/EML4/PPP3CC/MAPK3/TRAF6/HRAS/PLCG1/CD3D/PIK3CB	20
hsa04215	Apoptosis - multiple species	9/1237	32/8105	0.0451436	0.316005	0.282084	DIABLO/MAPK8/BIRC5/CASP7/CASP8/BCL2L1/BCL2L11/CYCS/BECN1	9
hsa04664	Fc epsilon RI signaling pathway	16/1237	68/8105	0.0470913	0.320203	0.285831	MAPK8/RAC2/SOS1/MAP2K6/MAP2K7/VAV3/IL3/FCER1A/IL13/TNF/MAPK3/HRAS/PLCG1/ALOX5/LYN/PIK3CB	16
hsa05132	Salmonella infection	48/1237	249/8105	0.0476897	0.320203	0.285831	DYNC2H1/NCKAP1L/RELA/TLR5/FBXO22/DYNLL1/NFKB1/HSP90AB1/NLRP3/MAPK8/DYNC1LI2/ABI1/MAP2K6/MAP2K7/VPS11/RAB5C/TNFRSF10B/WASL/TUBB1/TCF7L1/STX10/CASP7/TUBB/HSP90AA1/TUBB2A/CASP8/TNF/MYL12B/S100A10/VPS39/MAPK3/ARPC4/KIF5A/TRAF6/CASP4/HRAS/KIF5C/RHOB/ROCK2/MYL2/PIK3C2B/RIPK1/DYNC2LI1/CYCS/IL18/CASP5/RALA/PIK3CB	48
hsa03060	Protein export	7/1237	23/8105	0.0499675	0.328786	0.293493	SEC61A2/SEC62/SEC61B/SEC61A1/SRP54/SRP14/SRP9	7

## Sheet: pvalue
ID	Description	GeneRatio	BgRatio	pvalue	p.adjust	qvalue	geneID	Count
hsa04218	Cellular senescence	45/1237	156/8105	9.43713e-06	9.43713e-06	9.43713e-06	HIPK2/NFATC4/E2F5/PPP1CA/CDK6/HLA-G/TRPV4/RELA/MTOR/NFKB1/E2F1/LIN37/CACNA1D/ZFP36L2/EIF4EBP1/PPP1CB/RHEB/MAP2K6/MRAS/FBXW11/CDKN2A/PTEN/NBN/BTRC/CDK2/NFATC1/E2F3/SIRT1/FOXM1/VDAC3/E2F4/SERPINE1/ZFP36L1/CAPN1/PPP3CC/MAPK3/CCND1/ATR/E2F2/HRAS/SQSTM1/CALML4/CCND3/TSC1/PIK3CB	45
hsa04120	Ubiquitin mediated proteolysis	36/1237	140/8105	0.000838597	0.000838597	0.000838597	ANAPC10/WWP1/HERC2/UBE2O/UBA3/UBE2D2/UBOX5/CUL5/CDC16/UBE2E1/UBE2N/UBE4B/MAP3K1/FBXW11/PIAS4/UBE2G2/UBE2C/UBE2L3/SOCS3/KLHL9/BTRC/UBE2D1/UBA2/DDB2/UBE2M/UBA52/DET1/HERC4/TRAF6/CUL4A/CUL1/SMURF1/PPIL2/HUWE1/RNF7/CBLC	36
hsa04350	TGF-beta signaling pathway	25/1237	94/8105	0.00304628	0.00304628	0.00304628	E2F5/BMP4/FMOD/GDF5/INHBB/SMAD5/RPS6KB1/ID2/BMPR1A/SP1/LTBP1/SMAD4/RPS6KB2/SMAD9/FST/E2F4/TNF/EP300/MAPK3/ACVR2B/TGIF2/CUL1/SMURF1/PPP2CB/CHRD	25
hsa01210	2-Oxocarboxylic acid metabolism	8/1237	19/8105	0.0045086	0.0045086	0.0045086	GPT/ACO1/ACO2/GOT1/GOT2/IDH3G/BCAT1/IDH1	8
hsa04917	Prolactin signaling pathway	19/1237	70/8105	0.00723955	0.00723955	0.00723955	RELA/STAT5A/CISH/NFKB1/MAPK8/SOS1/SOCS7/SOCS3/TNFRSF11A/SOCS6/CGA/MAPK3/TH/CCND1/ESR1/PRL/HRAS/GCK/PIK3CB	19
hsa04744	Phototransduction	10/1237	29/8105	0.00827371	0.00827371	0.00827371	SAG/RCVRN/GNAT1/RHO/GUCY2F/GUCY2D/GUCA1B/CNGA1/CALML4/PDE6A	10
hsa04110	Cell cycle	29/1237	124/8105	0.0107115	0.0107115	0.0107115	CDC25B/ANAPC10/CDC14B/RAD21/E2F5/CDK6/E2F1/CDC16/PCNA/PKMYT1/CDKN2A/STAG2/CDK2/SMAD4/E2F3/CDKN1B/MAD1L1/E2F4/EP300/BUB1B/CCND1/ATR/E2F2/CUL1/HDAC2/ABL1/CCND3/MCM4/CDC14A	29
hsa04630	JAK-STAT signaling pathway	35/1237	162/8105	0.0186489	0.0186489	0.0186489	IL15RA/STAT2/IL2/MPL/MTOR/STAT5A/CISH/STAM2/SOS1/IL12RB1/SOCS7/PIAS4/STAT4/SOCS3/PIM1/CSF3R/IFNA10/LIFR/IL3/SOCS6/IL13/IL4R/EP300/OSM/EPOR/CCND1/IL7/PRL/HRAS/BCL2L1/PDGFA/CSF3/TYK2/CCND3/PIK3CB	35
hsa04115	p53 signaling pathway	18/1237	73/8105	0.0236799	0.0236799	0.0236799	MDM4/CDK6/EI24/TP53I3/CDKN2A/CD82/TNFRSF10B/PTEN/CDK2/TP73/DDB2/CASP8/SERPINE1/CCND1/ATR/BCL2L1/CCND3/CYCS	18
hsa04151	PI3K-Akt signaling pathway	67/1237	354/8105	0.0322612	0.0322612	0.0322612	CD19/PRKAA2/LPAR2/CDK6/RELA/IL2/MTOR/NFKB1/EIF4E/ITGA10/ANGPT4/HSP90AB1/FGF20/EIF4EBP1/FGF21/VWF/SOS1/PHLPP2/COL9A3/PPP2R2A/RHEB/COL4A3/FGF3/SGK2/LAMC3/RPS6KB1/LPAR1/PTEN/FGF9/PPP2R2D/CSF3R/LPAR4/CDK2/LAMB3/IFNA10/ATF6B/TNR/IBSP/EIF4E2/RPS6KB2/IL3/CDKN1B/TCL1A/LAMA4/HSP90AA1/IL4R/FGF23/OSM/MAPK3/PTK2/ITGA8/EPOR/CCND1/IL7/PRL/ITGA4/HRAS/BCL2L1/PDGFA/BCL2L11/PPP2R3A/CSF3/PPP2CB/RPS6/CCND3/TSC1/PIK3…	67
